# Supplementary material for: Differentially Active and Conserved Neural Enhancers Define Two Forms of Adaptive Noncoding Evolution in Humans
Source: Genome Biol Evol. 2022 Jul 22;14(8):evac108. doi: 10.1093/gbe/evac108 (PMC9348619; doi:10.1093/gbe/evac108)
Supplement: evac108_Supplementary_Data [file evac108_supplementary_data.zip]

Archive with 16 entries (16 files):
- STable2.xlsx
- STable3.xlsx
- STable4.xlsx
- STable5.xlsx
- STable6.xlsx
- STable7.xlsx
- STable8.xlsx
- STable9.xlsx
- STable10.xlsx
- List of Supplemental Information.docx
- SF1.pdf
- SF2.pdf
- SF3.pdf
- SF4.pdf
- SF5.pdf
- STable1.xlsx
