# Supplementary material for: Differentially Active and Conserved Neural Enhancers Define Two Forms of Adaptive Noncoding Evolution in Humans
Source: Genome Biol Evol. 2022 Jul 22;14(8):evac108. doi: 10.1093/gbe/evac108 (PMC9348619; doi:10.1093/gbe/evac108)
Supplement: evac108_Supplementary_Data [file evac108_supplementary_data.zip › STable2.xlsx]

## Sheet: CRE-Gene
CRE.chr	CRE.start	CRE.stop	CRE.ID	Gene.ID	ENSG.ID	Gene.chr	Gene.TSS	Dist
chr4	148748524	148748856	CRE.1068	NR3C2	ENSG00000151623	chr4	148444698	303826
chr6	21147783	21148276	CRE.1210	CDKAL1	ENSG00000145996	chr6	20534457	613326
chr6	97388147	97388801	CRE.1247	MMS22L	ENSG00000146263	chr6	97283217	104930
chr10	113552436	113552607	CRE.127	HABP2	ENSG00000148702	chr10	113550837	1599
chr7	11726180	11726673	CRE.1292	PHF14	ENSG00000106443	chr7	10973336
chr7	11726180	11726673	CRE.1292	THSD7A	ENSG00000005108	chr7	11832198	105525
chr8	4162083	4162254	CRE.1368	CSMD1	ENSG00000183117	chr8	4994972	832718
chr8	34173881	34174213	CRE.1377	DUSP26	ENSG00000133878	chr8	33600023	573858
chr8	34281674	34282167	CRE.1378	DUSP26	ENSG00000133878	chr8	33600023	681651
chr8	34281674	34282167	CRE.1378	UNC5D	ENSG00000156687	chr8	35235475
chr9	23139930	23140423	CRE.1479	DMRTA1	ENSG00000176399	chr9	22446824
chr9	23139930	23140423	CRE.1479	ELAVL2	ENSG00000107105	chr9	23826337	685914
chr9	78868611	78869265	CRE.1504	TLE4	ENSG00000106829	chr9	79571773	702508
chr9	79936155	79936648	CRE.1506	TLE4	ENSG00000106829	chr9	79571773	364382
chr9	80076331	80076824	CRE.1507	TLE4	ENSG00000106829	chr9	79571773	504558
chr9	106431191	106431362	CRE.1515	TMEM38B	ENSG00000095209	chr9	105694541
chr9	106431191	106431362	CRE.1515	ZNF462	ENSG00000148143	chr9	106863166	431804
chr1	60221364	60226043	CRE.1610	CYP2J2	ENSG00000134716	chr1	59926773	294591
chr1	60221364	60226043	CRE.1610	NFIA	ENSG00000162599	chr1	60865259
chr1	61171354	61172652	CRE.1611	NFIA	ENSG00000162599	chr1	60865259	306095
chr1	61171354	61172652	CRE.1611	TM2D1	ENSG00000162604	chr1	61725423
chr1	163836232	163837369	CRE.1622	NUF2	ENSG00000143228	chr1	163266576	569656
chr1	163836232	163837369	CRE.1622	PBX1	ENSG00000185630	chr1	164555584
chr1	178266066	178267364	CRE.1626	CLEC20A	ENSG00000188585	chr1	178499634
chr1	178266066	178267364	CRE.1626	RASAL2	ENSG00000075391	chr1	178094141	171925
chr1	243747591	243748406	CRE.1641	AKT3	ENSG00000117020	chr1	243851079	102673
chr1	243747591	243748406	CRE.1641	SDCCAG8	ENSG00000054282	chr1	243256034
chr10	71625070	71626207	CRE.1665	C10orf105	ENSG00000214688	chr10	71737824	111617
chr10	71625070	71626207	CRE.1665	CDH23	ENSG00000107736	chr10	71396934
chr10	71626358	71627817	CRE.1666	C10orf105	ENSG00000214688	chr10	71737824	110007
chr10	71626358	71627817	CRE.1666	CDH23	ENSG00000107736	chr10	71396934
chr10	125097068	125097883	CRE.1678	CTBP2	ENSG00000175029	chr10	125161170	63287
chr10	125097068	125097883	CRE.1678	EDRF1	ENSG00000107938	chr10	125719515
chr11	132317255	132319197	CRE.1701	NTM	ENSG00000182667	chr11	131370478	946777
chr12	67477307	67478283	CRE.1716	DYRK2	ENSG00000127334	chr12	67648338	170055
chr12	81410356	81412137	CRE.1720	ACSS3	ENSG00000111058	chr12	80936414
chr12	81410356	81412137	CRE.1720	PPFIA2	ENSG00000139220	chr12	81759553	347416
chr12	105738420	105743099	CRE.1725	APPL2	ENSG00000136044	chr12	105236203
chr12	105738420	105743099	CRE.1725	NUAK1	ENSG00000074590	chr12	106140033	396934
chr12	109315276	109317540	CRE.1728	MYO1H	ENSG00000174527	chr12	109347903	30363
chr13	25809936	25812039	CRE.1742	ATP8A2	ENSG00000132932	chr13	25371974
chr13	25809936	25812039	CRE.1742	SHISA2	ENSG00000180730	chr13	26051031	238992
chr13	108673874	108675655	CRE.1756	MYO16	ENSG00000041515	chr13	108596152	77722
chr13	110386903	110389328	CRE.1758	COL4A2	ENSG00000134871	chr13	110305812	81091
chr13	110386903	110389328	CRE.1758	RAB20	ENSG00000139832	chr13	110561722
chr14	91263703	91265484	CRE.1776	CCDC88C	ENSG00000015133	chr14	91417844	152360
chr14	93579665	93580963	CRE.1779	PRIMA1	ENSG00000175785	chr14	93788485	207522
chr15	86134643	86135297	CRE.1798	AGBL1	ENSG00000273540	chr15	86079973	54670
chr15	86848572	86849387	CRE.1799	AGBL1	ENSG00000273540	chr15	86079973	768599
chr16	10068238	10070824	CRE.1811	C16orf72	ENSG00000182831	chr16	9091644
chr16	10068238	10070824	CRE.1811	GRIN2A	ENSG00000183454	chr16	10182754	111930
chr16	61814521	61816141	CRE.1818	CDH8	ENSG00000150394	chr16	62037035	220894
chr16	83548612	83550554	CRE.1825	CDH13	ENSG00000140945	chr16	82626965
chr16	83548612	83550554	CRE.1825	HSBP1	ENSG00000230989	chr16	83807843	257289
chr17	57940202	57942627	CRE.1842	MRPS23	ENSG00000181610	chr17	57850056	90146
chr18	44814172	44817724	CRE.1859	SETBP1	ENSG00000152217	chr18	44680173	133999
chr22	33853263	33854561	CRE.1971	LARGE1	ENSG00000133424	chr22	33922841	68280
chr3	61735133	61736270	CRE.1990	FEZF2	ENSG00000153266	chr3	62374324
chr3	61735133	61736270	CRE.1990	PTPRG	ENSG00000144724	chr3	61561569	173564
chr4	3647041	3649627	CRE.2013	ADRA2C	ENSG00000184160	chr4	3766348	116721
chr4	186820032	186820686	CRE.2063	FAT1	ENSG00000083857	chr4	186726722	93310
chr5	3193887	3195185	CRE.2064	IRX1	ENSG00000170549	chr5	3595832	400647
chr5	12314945	12316082	CRE.2068	CTNND2	ENSG00000169862	chr5	11904446	410499
chr5	107501782	107503241	CRE.2085	EFNA5	ENSG00000184349	chr5	107670937	167696
chr6	9139854	9140830	CRE.2101	OFCC1	ENSG00000181355	chr6	10211608
chr6	9139854	9140830	CRE.2101	SLC35B3	ENSG00000124786	chr6	8435611	704243
chr6	34068128	34069104	CRE.2112	GRM4	ENSG00000124493	chr6	34155622	86518
chr6	34068128	34069104	CRE.2112	MLN	ENSG00000096395	chr6	33804003
chr7	29749054	29752445	CRE.2153	PRR15	ENSG00000176532	chr7	29563835	185219
chr7	70656613	70657267	CRE.2165	GALNT17	ENSG00000185274	chr7	71132144	474877
chr8	4779301	4782692	CRE.2190	CSMD1	ENSG00000183117	chr8	4994972	212280
chr8	37374311	37376253	CRE.2202	KCNU1	ENSG00000215262	chr8	36784324
chr8	37374311	37376253	CRE.2202	ZNF703	ENSG00000183779	chr8	37695782	319529
chr8	92137960	92140224	CRE.2208	TRIQK	ENSG00000205133	chr8	93017673	877449
chr8	110202104	110203402	CRE.2212	KCNV1	ENSG00000164794	chr8	109975771	226333
chr9	105063666	105065447	CRE.2236	ABCA1	ENSG00000165029	chr9	104928155	135511
chr13	100473685	100474339	CRE.323	GGACT	ENSG00000134864	chr13	100589528	115189
chr13	100473685	100474339	CRE.323	PCCA	ENSG00000175198	chr13	100089015
chr13	105705327	105705498	CRE.328	DAOA	ENSG00000182346	chr13	105465867	239460
chr13	105705327	105705498	CRE.328	EFNB2	ENSG00000125266	chr13	106535662
chr14	33019153	33019968	CRE.344	EGLN3	ENSG00000129521	chr14	34462774
chr14	33019153	33019968	CRE.344	NPAS3	ENSG00000151322	chr14	32934933	84220
chr15	36099270	36099602	CRE.411	DPH6	ENSG00000134146	chr15	35546193	553077
chr15	36122047	36122540	CRE.412	DPH6	ENSG00000134146	chr15	35546193	575854
chr16	52569010	52569342	CRE.484	CHD9	ENSG00000177200	chr16	53055033
chr16	52569010	52569342	CRE.484	TOX3	ENSG00000103460	chr16	52547802	21208
chr16	62949935	62950428	CRE.495	CDH8	ENSG00000150394	chr16	62037035	912900
chr16	78325231	78325724	CRE.518	WWOX	ENSG00000186153	chr16	78099430	225801
chr17	66398838	66399009	CRE.562	CACNG5	ENSG00000075429	chr17	66835117	436108
chr2	58951849	58952825	CRE.673	FANCL	ENSG00000115392	chr2	58241372	710477
chr2	66686639	66687132	CRE.678	MEIS1	ENSG00000143995	chr2	66433452	253187
chr2	161442131	161442463	CRE.735	SLC4A10	ENSG00000144290	chr2	161424332	17799
chr2	205426838	205427170	CRE.773	PARD3B	ENSG00000116117	chr2	204545475	881363
chr20	15223007	15223339	CRE.814	FLRT3	ENSG00000125848	chr20	14337614	885393
chr3	59311253	59311585	CRE.894	FAM3D	ENSG00000198643	chr3	58666834	644419

## Sheet: SNP-Gene
SNP.chr	SNP.location	SNP.ID	Gene.ID	ENSG.ID	Gene.chr	Gene.TSS	Dist
chr5	11930025	rs10060040	CTNND2	ENSG00000169862	chr5	11904446	25579
chr5	107945920	rs10070308	EFNA5	ENSG00000184349	chr5	107670937	274983
chr12	105714941	rs10219670	APPL2	ENSG00000136044	chr12	105236203
chr12	105714941	rs10219670	NUAK1	ENSG00000074590	chr12	106140033	425092
chr7	70580955	rs10237317	GALNT17	ENSG00000185274	chr7	71132144	551189
chr8	93073310	rs1027730	TRIQK	ENSG00000205133	chr8	93017673	55637
chr8	4323322	rs10503253	CSMD1	ENSG00000183117	chr8	4994972	671650
chr2	58089679	rs1051061	FANCL	ENSG00000115392	chr2	58241372	151693
chr11	130960853	rs10894294	NTM	ENSG00000182667	chr11	131370478	409625
chr3	62079095	rs11130874	FEZF2	ENSG00000153266	chr3	62374324	295229
chr3	62079095	rs11130874	PTPRG	ENSG00000144724	chr3	61561569
chr16	78432807	rs11150078	WWOX	ENSG00000186153	chr16	78099430	333377
chr1	61366218	rs1125777	NFIA	ENSG00000162599	chr1	60865259
chr1	61366218	rs1125777	TM2D1	ENSG00000162604	chr1	61725423	359205
chr13	105740230	rs115694210	DAOA	ENSG00000182346	chr13	105465867	274363
chr13	105740230	rs115694210	EFNB2	ENSG00000125266	chr13	106535662
chr14	93925359	rs117161928	PRIMA1	ENSG00000175785	chr14	93788485	136874
chr13	100558935	rs117969561	GGACT	ENSG00000134864	chr13	100589528	30593
chr13	100558935	rs117969561	PCCA	ENSG00000175198	chr13	100089015
chr12	68138297	rs12321565	DYRK2	ENSG00000127334	chr12	67648338	489959
chr16	9581389	rs12325410	C16orf72	ENSG00000182831	chr16	9091644	489745
chr16	9581389	rs12325410	GRIN2A	ENSG00000183454	chr16	10182754
chr7	11188315	rs12374991	PHF14	ENSG00000106443	chr7	10973336	214979
chr7	11188315	rs12374991	THSD7A	ENSG00000005108	chr7	11832198
chr12	81449349	rs12426725	ACSS3	ENSG00000111058	chr12	80936414
chr12	81449349	rs12426725	PPFIA2	ENSG00000139220	chr12	81759553	310204
chr9	23347867	rs12553324	DMRTA1	ENSG00000176399	chr9	22446824
chr9	23347867	rs12553324	ELAVL2	ENSG00000107105	chr9	23826337	478470
chr1	61366266	rs12568010	NFIA	ENSG00000162599	chr1	60865259
chr1	61366266	rs12568010	TM2D1	ENSG00000162604	chr1	61725423	359157
chr10	113120792	rs12772424	HABP2	ENSG00000148702	chr10	113550837	430045
chr17	57788926	rs12938916	MRPS23	ENSG00000181610	chr17	57850056	61130
chr3	61634560	rs13061878	FEZF2	ENSG00000153266	chr3	62374324
chr3	61634560	rs13061878	PTPRG	ENSG00000144724	chr3	61561569	72991
chr16	52878387	rs1344484	CHD9	ENSG00000177200	chr16	53055033	176646
chr16	52878387	rs1344484	TOX3	ENSG00000103460	chr16	52547802
chr9	107043881	rs138543081	ZNF462	ENSG00000148143	chr9	106863166	180715
chr5	107775475	rs1422438	EFNA5	ENSG00000184349	chr5	107670937	104538
chr6	98106018	rs1487441	MMS22L	ENSG00000146263	chr6	97283217	822801
chr16	62536445	rs150252171	CDH8	ENSG00000150394	chr16	62037035	499410
chr13	109140829	rs150813880	MYO16	ENSG00000041515	chr13	108596152	544677
chr1	243381525	rs1538774	AKT3	ENSG00000117020	chr1	243851079
chr1	243381525	rs1538774	SDCCAG8	ENSG00000054282	chr1	243256034	125491
chr10	71662527	rs1625975	C10orf105	ENSG00000214688	chr10	71737824	75297
chr10	71662527	rs1625975	CDH23	ENSG00000107736	chr10	71396934
chr6	33883396	rs16869652	GRM4	ENSG00000124493	chr6	34155622
chr6	33883396	rs16869652	MLN	ENSG00000096395	chr6	33804003	79393
chr1	61354400	rs17121983	NFIA	ENSG00000162599	chr1	60865259
chr1	61354400	rs17121983	TM2D1	ENSG00000162604	chr1	61725423	371023
chr13	26150190	rs17511627	SHISA2	ENSG00000180730	chr13	26051031	99159
chr17	66920916	rs17645023	CACNG5	ENSG00000075429	chr17	66835117	85799
chr3	58807331	rs181319480	FAM3D	ENSG00000198643	chr3	58666834	140497
chr7	11018769	rs183600932	PHF14	ENSG00000106443	chr7	10973336	45433
chr7	11018769	rs183600932	THSD7A	ENSG00000005108	chr7	11832198
chr12	67780260	rs184695264	DYRK2	ENSG00000127334	chr12	67648338	131922
chr1	178131084	rs186197500	CLEC20A	ENSG00000188585	chr1	178499634
chr1	178131084	rs186197500	RASAL2	ENSG00000075391	chr1	178094141	36943
chr8	37276671	rs188420713	KCNU1	ENSG00000215262	chr8	36784324
chr8	37276671	rs188420713	ZNF703	ENSG00000183779	chr8	37695782	419111
chr18	44510702	rs2048485	SETBP1	ENSG00000152217	chr18	44680173	169471
chr5	107388887	rs252817	EFNA5	ENSG00000184349	chr5	107670937	282050
chr5	11298111	rs2530215	CTNND2	ENSG00000169862	chr5	11904446	606335
chr8	34379474	rs2609653	DUSP26	ENSG00000133878	chr8	33600023	779451
chr8	34379474	rs2609653	UNC5D	ENSG00000156687	chr8	35235475
chr2	66031567	rs2699783	MEIS1	ENSG00000143995	chr2	66433452	401885
chr9	104807056	rs2777802	ABCA1	ENSG00000165029	chr9	104928155	121099
chr8	93157121	rs278567	TRIQK	ENSG00000205133	chr8	93017673	139448
chr1	60593587	rs2989476	CYP2J2	ENSG00000134716	chr1	59926773
chr1	60593587	rs2989476	NFIA	ENSG00000162599	chr1	60865259	271672
chr2	65531391	rs3845817	MEIS1	ENSG00000143995	chr2	66433452	902061
chr4	148158346	rs3931397	NR3C2	ENSG00000151623	chr4	148444698	286352
chr20	14766825	rs4141463	FLRT3	ENSG00000125848	chr20	14337614	429211
chr6	9030103	rs438259	OFCC1	ENSG00000181355	chr6	10211608
chr6	9030103	rs438259	SLC35B3	ENSG00000124786	chr6	8435611	594492
chr8	110475239	rs4642619	KCNV1	ENSG00000164794	chr8	109975771	499468
chr8	37084024	rs4739466	KCNU1	ENSG00000215262	chr8	36784324	299700
chr8	37084024	rs4739466	ZNF703	ENSG00000183779	chr8	37695782
chr13	25463822	rs4770837	ATP8A2	ENSG00000132932	chr13	25371974	91848
chr13	25463822	rs4770837	SHISA2	ENSG00000180730	chr13	26051031
chr1	61356611	rs4915737	NFIA	ENSG00000162599	chr1	60865259
chr1	61356611	rs4915737	TM2D1	ENSG00000162604	chr1	61725423	368812
chr15	36001404	rs4923705	DPH6	ENSG00000134146	chr15	35546193	455211
chr14	33007060	rs4982029	EGLN3	ENSG00000129521	chr14	34462774
chr14	33007060	rs4982029	NPAS3	ENSG00000151322	chr14	32934933	72127
chr13	105999312	rs4996815	DAOA	ENSG00000182346	chr13	105465867	533445
chr13	105999312	rs4996815	EFNB2	ENSG00000125266	chr13	106535662
chr2	161719475	rs56037433	SLC4A10	ENSG00000144290	chr2	161424332	295143
chr14	91453757	rs56146971	CCDC88C	ENSG00000015133	chr14	91417844	35913
chr7	29210652	rs56357845	PRR15	ENSG00000176532	chr7	29563835	353183
chr22	34102046	rs61580878	LARGE1	ENSG00000133424	chr22	33922841	179205
chr15	86283609	rs62013859	AGBL1	ENSG00000273540	chr15	86079973	203636
chr6	20592753	rs62400067	CDKAL1	ENSG00000145996	chr6	20534457	58296
chr8	4380617	rs6558872	CSMD1	ENSG00000183117	chr8	4994972	614355
chr1	243445665	rs6703335	AKT3	ENSG00000117020	chr1	243851079
chr1	243445665	rs6703335	SDCCAG8	ENSG00000054282	chr1	243256034	189631
chr2	204263298	rs6738181	PARD3B	ENSG00000116117	chr2	204545475	282177
chr8	34269430	rs6990255	DUSP26	ENSG00000133878	chr8	33600023	669407
chr8	34269430	rs6990255	UNC5D	ENSG00000156687	chr8	35235475
chr13	110378231	rs7319311	COL4A2	ENSG00000134871	chr13	110305812	72419
chr13	110378231	rs7319311	RAB20	ENSG00000139832	chr13	110561722
chr1	163758686	rs7521492	NUF2	ENSG00000143228	chr1	163266576	492110
chr1	163758686	rs7521492	PBX1	ENSG00000185630	chr1	164555584
chr1	61356147	rs7556462	NFIA	ENSG00000162599	chr1	60865259
chr1	61356147	rs7556462	TM2D1	ENSG00000162604	chr1	61725423	369276
chr4	186821932	rs75718659	FAT1	ENSG00000083857	chr4	186726722	95210
chr3	61650482	rs7609954	FEZF2	ENSG00000153266	chr3	62374324
chr3	61650482	rs7609954	PTPRG	ENSG00000144724	chr3	61561569	88913
chr4	4148701	rs7698880	ADRA2C	ENSG00000184160	chr4	3766348	382353
chr16	83521415	rs77894924	CDH13	ENSG00000140945	chr16	82626965
chr16	83521415	rs77894924	HSBP1	ENSG00000230989	chr16	83807843	286428
chr10	125424260	rs78089757	CTBP2	ENSG00000175029	chr10	125161170	263090
chr10	125424260	rs78089757	EDRF1	ENSG00000107938	chr10	125719515
chr9	22819577	rs7849973	DMRTA1	ENSG00000176399	chr9	22446824	372753
chr1	164275038	rs79036927	NUF2	ENSG00000143228	chr1	163266576
chr1	164275038	rs79036927	PBX1	ENSG00000185630	chr1	164555584	280546
chr12	109446562	rs7959663	MYO1H	ENSG00000174527	chr12	109347903	98659
chr16	9817529	rs8058295	C16orf72	ENSG00000182831	chr16	9091644
chr16	9817529	rs8058295	GRIN2A	ENSG00000183454	chr16	10182754	365225
chr9	79695983	rs914715	TLE4	ENSG00000106829	chr9	79571773	124210
chr5	4515659	rs921390	IRX1	ENSG00000170549	chr5	3595832	919827
chr11	131466180	rs992564	NTM	ENSG00000182667	chr11	131370478	95702
chr9	105869669	rs9969729	TMEM38B	ENSG00000095209	chr9	105694541	175128
chr9	105869669	rs9969729	ZNF462	ENSG00000148143	chr9	106863166

## Sheet: CRE-SNP Window
CRE.chr	CRE.start	CRE.stop	CRE.ID	Gene.ID		Gene.ID	SNP.chr	SNP.location	SNP.ID
chr9	105063666	105065447	CRE.2236	ABCA1		ABCA1	chr9	104807056	rs2777802
chr12	81410356	81412137	CRE.1720	ACSS3		ACSS3	chr12	81449349	rs12426725
chr4	3647041	3649627	CRE.2013	ADRA2C		ADRA2C	chr4	4148701	rs7698880
chr15	86134643	86135297	CRE.1798	AGBL1		AGBL1	chr15	86283609	rs62013859
chr15	86848572	86849387	CRE.1799	AGBL1
chr1	243747591	243748406	CRE.1641	AKT3		AKT3	chr1	243381525	rs1538774
						AKT3	chr1	243445665	rs6703335
chr12	105738420	105743099	CRE.1725	APPL2		APPL2	chr12	105714941	rs10219670
chr13	25809936	25812039	CRE.1742	ATP8A2		ATP8A2	chr13	25463822	rs4770837
chr10	71625070	71626207	CRE.1665	C10orf105		C10orf105	chr10	71662527	rs1625975
chr10	71626358	71627817	CRE.1666	C10orf105
chr16	10068238	10070824	CRE.1811	C16orf72		C16orf72	chr16	9581389	rs12325410
						C16orf72	chr16	9817529	rs8058295
chr17	66398838	66399009	CRE.562	CACNG5		CACNG5	chr17	66920916	rs17645023
chr14	91263703	91265484	CRE.1776	CCDC88C		CCDC88C	chr14	91453757	rs56146971
chr16	83548612	83550554	CRE.1825	CDH13		CDH13	chr16	83521415	rs77894924
chr10	71625070	71626207	CRE.1665	CDH23		CDH23	chr10	71662527	rs1625975
chr10	71626358	71627817	CRE.1666	CDH23
chr16	61814521	61816141	CRE.1818	CDH8		CDH8	chr16	62536445	rs150252171
chr16	62949935	62950428	CRE.495	CDH8
chr6	21147783	21148276	CRE.1210	CDKAL1		CDKAL1	chr6	20592753	rs62400067
chr16	52569010	52569342	CRE.484	CHD9		CHD9	chr16	52878387	rs1344484
chr1	178266066	178267364	CRE.1626	CLEC20A		CLEC20A	chr1	178131084	rs186197500
chr13	110386903	110389328	CRE.1758	COL4A2		COL4A2	chr13	110378231	rs7319311
chr8	4162083	4162254	CRE.1368	CSMD1		CSMD1	chr8	4323322	rs10503253
chr8	4779301	4782692	CRE.2190	CSMD1		CSMD1	chr8	4380617	rs6558872
chr10	125097068	125097883	CRE.1678	CTBP2		CTBP2	chr10	125424260	rs78089757
chr5	12314945	12316082	CRE.2068	CTNND2		CTNND2	chr5	11930025	rs10060040
						CTNND2	chr5	11298111	rs2530215
chr1	60221364	60226043	CRE.1610	CYP2J2		CYP2J2	chr1	60593587	rs2989476
chr13	105705327	105705498	CRE.328	DAOA		DAOA	chr13	105740230	rs115694210
						DAOA	chr13	105999312	rs4996815
chr9	23139930	23140423	CRE.1479	DMRTA1		DMRTA1	chr9	23347867	rs12553324
						DMRTA1	chr9	22819577	rs7849973
chr15	36099270	36099602	CRE.411	DPH6		DPH6	chr15	36001404	rs4923705
chr15	36122047	36122540	CRE.412	DPH6
chr8	34173881	34174213	CRE.1377	DUSP26		DUSP26	chr8	34379474	rs2609653
chr8	34281674	34282167	CRE.1378	DUSP26		DUSP26	chr8	34269430	rs6990255
chr12	67477307	67478283	CRE.1716	DYRK2		DYRK2	chr12	68138297	rs12321565
						DYRK2	chr12	67780260	rs184695264
chr10	125097068	125097883	CRE.1678	EDRF1		EDRF1	chr10	125424260	rs78089757
chr5	107501782	107503241	CRE.2085	EFNA5		EFNA5	chr5	107945920	rs10070308
						EFNA5	chr5	107775475	rs1422438
						EFNA5	chr5	107388887	rs252817
chr13	105705327	105705498	CRE.328	EFNB2		EFNB2	chr13	105740230	rs115694210
						EFNB2	chr13	105999312	rs4996815
chr14	33019153	33019968	CRE.344	EGLN3		EGLN3	chr14	33007060	rs4982029
chr9	23139930	23140423	CRE.1479	ELAVL2		ELAVL2	chr9	23347867	rs12553324
chr3	59311253	59311585	CRE.894	FAM3D		FAM3D	chr3	58807331	rs181319480
chr2	58951849	58952825	CRE.673	FANCL		FANCL	chr2	58089679	rs1051061
chr4	186820032	186820686	CRE.2063	FAT1		FAT1	chr4	186821932	rs75718659
chr3	61735133	61736270	CRE.1990	FEZF2		FEZF2	chr3	62079095	rs11130874
						FEZF2	chr3	61634560	rs13061878
						FEZF2	chr3	61650482	rs7609954
chr20	15223007	15223339	CRE.814	FLRT3		FLRT3	chr20	14766825	rs4141463
chr7	70656613	70657267	CRE.2165	GALNT17		GALNT17	chr7	70580955	rs10237317
chr13	100473685	100474339	CRE.323	GGACT		GGACT	chr13	100558935	rs117969561
chr16	10068238	10070824	CRE.1811	GRIN2A		GRIN2A	chr16	9581389	rs12325410
						GRIN2A	chr16	9817529	rs8058295
chr6	34068128	34069104	CRE.2112	GRM4		GRM4	chr6	33883396	rs16869652
chr10	113552436	113552607	CRE.127	HABP2		HABP2	chr10	113120792	rs12772424
chr16	83548612	83550554	CRE.1825	HSBP1		HSBP1	chr16	83521415	rs77894924
chr5	3193887	3195185	CRE.2064	IRX1		IRX1	chr5	4515659	rs921390
chr8	37374311	37376253	CRE.2202	KCNU1		KCNU1	chr8	37276671	rs188420713
						KCNU1	chr8	37084024	rs4739466
chr8	110202104	110203402	CRE.2212	KCNV1		KCNV1	chr8	110475239	rs4642619
chr22	33853263	33854561	CRE.1971	LARGE1		LARGE1	chr22	34102046	rs61580878
chr2	66686639	66687132	CRE.678	MEIS1		MEIS1	chr2	66031567	rs2699783
						MEIS1	chr2	65531391	rs3845817
chr6	34068128	34069104	CRE.2112	MLN		MLN	chr6	33883396	rs16869652
chr6	97388147	97388801	CRE.1247	MMS22L		MMS22L	chr6	98106018	rs1487441
chr17	57940202	57942627	CRE.1842	MRPS23		MRPS23	chr17	57788926	rs12938916
chr13	108673874	108675655	CRE.1756	MYO16		MYO16	chr13	109140829	rs150813880
chr12	109315276	109317540	CRE.1728	MYO1H		MYO1H	chr12	109446562	rs7959663
chr1	60221364	60226043	CRE.1610	NFIA		NFIA	chr1	61366218	rs1125777
chr1	61171354	61172652	CRE.1611	NFIA		NFIA	chr1	61366266	rs12568010
						NFIA	chr1	61354400	rs17121983
						NFIA	chr1	60593587	rs2989476
						NFIA	chr1	61356611	rs4915737
						NFIA	chr1	61356147	rs7556462
chr14	33019153	33019968	CRE.344	NPAS3		NPAS3	chr14	33007060	rs4982029
chr4	148748524	148748856	CRE.1068	NR3C2		NR3C2	chr4	148158346	rs3931397
chr11	132317255	132319197	CRE.1701	NTM		NTM	chr11	130960853	rs10894294
						NTM	chr11	131466180	rs992564
chr12	105738420	105743099	CRE.1725	NUAK1		NUAK1	chr12	105714941	rs10219670
chr1	163836232	163837369	CRE.1622	NUF2		NUF2	chr1	163758686	rs7521492
						NUF2	chr1	164275038	rs79036927
chr6	9139854	9140830	CRE.2101	OFCC1		OFCC1	chr6	9030103	rs438259
chr2	205426838	205427170	CRE.773	PARD3B		PARD3B	chr2	204263298	rs6738181
chr1	163836232	163837369	CRE.1622	PBX1		PBX1	chr1	163758686	rs7521492
						PBX1	chr1	164275038	rs79036927
chr13	100473685	100474339	CRE.323	PCCA		PCCA	chr13	100558935	rs117969561
chr7	11726180	11726673	CRE.1292	PHF14		PHF14	chr7	11188315	rs12374991
						PHF14	chr7	11018769	rs183600932
chr12	81410356	81412137	CRE.1720	PPFIA2		PPFIA2	chr12	81449349	rs12426725
chr14	93579665	93580963	CRE.1779	PRIMA1		PRIMA1	chr14	93925359	rs117161928
chr7	29749054	29752445	CRE.2153	PRR15		PRR15	chr7	29210652	rs56357845
chr3	61735133	61736270	CRE.1990	PTPRG		PTPRG	chr3	62079095	rs11130874
						PTPRG	chr3	61634560	rs13061878
						PTPRG	chr3	61650482	rs7609954
chr13	110386903	110389328	CRE.1758	RAB20		RAB20	chr13	110378231	rs7319311
chr1	178266066	178267364	CRE.1626	RASAL2		RASAL2	chr1	178131084	rs186197500
chr1	243747591	243748406	CRE.1641	SDCCAG8		SDCCAG8	chr1	243381525	rs1538774
						SDCCAG8	chr1	243445665	rs6703335
chr18	44814172	44817724	CRE.1859	SETBP1		SETBP1	chr18	44510702	rs2048485
chr13	25809936	25812039	CRE.1742	SHISA2		SHISA2	chr13	26150190	rs17511627
						SHISA2	chr13	25463822	rs4770837
chr6	9139854	9140830	CRE.2101	SLC35B3		SLC35B3	chr6	9030103	rs438259
chr2	161442131	161442463	CRE.735	SLC4A10		SLC4A10	chr2	161719475	rs56037433
chr7	11726180	11726673	CRE.1292	THSD7A		THSD7A	chr7	11188315	rs12374991
						THSD7A	chr7	11018769	rs183600932
chr9	78868611	78869265	CRE.1504	TLE4		TLE4	chr9	79695983	rs914715
chr9	79936155	79936648	CRE.1506	TLE4
chr9	80076331	80076824	CRE.1507	TLE4
chr1	61171354	61172652	CRE.1611	TM2D1		TM2D1	chr1	61366218	rs1125777
						TM2D1	chr1	61366266	rs12568010
						TM2D1	chr1	61354400	rs17121983
						TM2D1	chr1	61356611	rs4915737
						TM2D1	chr1	61356147	rs7556462
chr9	106431191	106431362	CRE.1515	TMEM38B		TMEM38B	chr9	105869669	rs9969729
chr16	52569010	52569342	CRE.484	TOX3		TOX3	chr16	52878387	rs1344484
chr8	92137960	92140224	CRE.2208	TRIQK		TRIQK	chr8	93073310	rs1027730
						TRIQK	chr8	93157121	rs278567
chr8	34281674	34282167	CRE.1378	UNC5D		UNC5D	chr8	34379474	rs2609653
						UNC5D	chr8	34269430	rs6990255
chr16	78325231	78325724	CRE.518	WWOX		WWOX	chr16	78432807	rs11150078
chr9	106431191	106431362	CRE.1515	ZNF462		ZNF462	chr9	107043881	rs138543081
						ZNF462	chr9	105869669	rs9969729
chr8	37374311	37376253	CRE.2202	ZNF703		ZNF703	chr8	37276671	rs188420713
						ZNF703	chr8	37084024	rs4739466
