# Supplementary material for: Differentially Active and Conserved Neural Enhancers Define Two Forms of Adaptive Noncoding Evolution in Humans
Source: Genome Biol Evol. 2022 Jul 22;14(8):evac108. doi: 10.1093/gbe/evac108 (PMC9348619; doi:10.1093/gbe/evac108)
Supplement: evac108_Supplementary_Data [file evac108_supplementary_data.zip › STable3.xlsx]

## Sheet: Wnt Gene-CRE
geneName	CRE.ID	selection	DE between orthologs	DE between cell types
ADGRA2	CRE.2202	brain	DEpt	no
ADGRA2	CRE.1384	sel	no	no
AXIN2	CRE.560	sel	no	no
AXIN2	CRE.561	sel	no	no
BCL9L	CRE.197	sel	no	no
CDH2	CRE.575	sel	no	no
CDH3	CRE.502	sel	no	no
CDH3	CRE.503	sel	no	no
CER1	CRE.1463	sel	no	no
CER1	CRE.1465	sel	no	no
CSNK2A1	CRE.799	sel	no	no
CSNK2A1	CRE.800	sel	no	no
CTBP2	CRE.1678	brain	DEpt	DE.NPC.p
CTBP2	CRE.136	sel	no	no
DDX3X	CRE.1549	sel	no	no
DRAXIN	CRE.5	sel	no	no
FAM53B	CRE.1678	brain	DEpt	DE.NPC.p
FAM53B	CRE.136	sel	no	no
FZD1	CRE.2170	brain	DEhs	no
FZD5	CRE.776	sel	no	no
FZD6	CRE.1413	sel	no	no
FZD7	CRE.765	sel	no	no
GNAQ	CRE.1500	sel	no	no
GNAQ	CRE.1501	sel	no	no
GPC3	CRE.1569	sel	no	no
GPRC5B	CRE.1812	brain	DEpt	DE.NPC.p
GSK3B	CRE.950	sel	no	no
GSKIP	CRE.1780	brain	DEhs	no
JADE1	CRE.2048	brain	DEhs	DE.NPC.h
JADE1	CRE.1057	sel	no	no
JADE1	CRE.1058	sel	no	no
JRK	CRE.2222	brain	DEhs	no
KLF4	CRE.1519	sel	no	no
LATS1	CRE.1279	sel	no	no
LATS2	CRE.1740	brain	DEpt	no
MAP3K7	CRE.1239	sel	no	no
MYC	CRE.2217	sel	no	no
PPARD	CRE.1215	sel	no	no
PPP2CB	CRE.2201	sel	no	no
PSEN1	CRE.384	sel	no	no
PSMA4	CRE.438	sel	no	no
PSMD11	CRE.1833	brain	DEhs	no
PSMD14	CRE.735	brain	DEhs	no
PSMD14	CRE.733	sel	no	DE.Neu.h
PSMD14	CRE.734	sel	no	no
PYGO1	CRE.421	sel	no	no
RAPGEF1	CRE.2248	brain	DEhs	no
SFRP2	CRE.2051	sel	no	no
SIAH1	CRE.481	sel	no	no
SOX4	CRE.1210	sel	Dept	no
SOX7	CRE.2194	sel	no	no
STK4	CRE.1941	brain	DEpt	DE.Neu.h
STK4	CRE.834	sel	no	DE.Neu.h
TBL1X	CRE.2254	brain	DEpt	no
TLE3	CRE.433	brain	DEhs	DE.NPC.h
TLE3	CRE.434	sel	no	no
TLE4	CRE.1506	brain	DEpt	no
UBR5	CRE.1412	sel	no	no
WNT2	CRE.1350	sel	no	no
WNT5A	CRE.893	sel	no	no
WNT8B	CRE.118	sel	no	no
