# Supplementary material for: Differentially Active and Conserved Neural Enhancers Define Two Forms of Adaptive Noncoding Evolution in Humans
Source: Genome Biol Evol. 2022 Jul 22;14(8):evac108. doi: 10.1093/gbe/evac108 (PMC9348619; doi:10.1093/gbe/evac108)
Supplement: evac108_Supplementary_Data [file evac108_supplementary_data.zip › STable4.xlsx]

## Sheet: Sheet1
human motif gains in Wnt-pathway CREs			motifs affected by mutations in Wnt-pathway CREs
motif	count		motif	count
ZNF384	10		ZNF384	70
Zfx	9		ZNF263	67
SP3	7		EWSR1-FLI1	32
E2F4	6		IRF1	29
TP73	6		SP2	26
IRF1	6		SP1	24
ZNF263	6		RREB1	17
TFAP2C(var.2)	6		Zfx	16
PLAG1	5		SP3	15
KLF16	5		KLF5	14
E2F6	5		INSM1	11
TCF7L2	5		PLAG1	10
NFIC	5		SP4	10
SP2	5		STAT1::STAT2	10
SP4	5		TFAP2C(var.2)	10
SP8	5		KLF16	9
MTF1	4		TFAP2B(var.2)	9
TFAP2B(var.2)	4		TP73	9
TFAP2B(var.3)	4		BCL6B	8
TBX15	4		E2F6	8
MLXIPL	4		KLF9	8
Hic1	4		Klf1	8
BHLHE40	4		NFKB1	8
BHLHE41	4		NFKB2	8
TFAP2A(var.3)	4		POU2F2	8
RARA(var.2)	4		Pparg::Rxra	8
TFAP2A	4		SP8	8
NR1H4	4		TFAP2A	8
MNT	4		TFAP2A(var.2)	8
Pou2f3	4		ZBTB7C	8
INSM1	4		ZIC4	8
IRF3	4		ZNF740	8
IRF4	4		CTCF	7
NR2F2	4		E2F4	7
NFKB1	4		EGR3	7
PROP1	4		Hic1	7
POU2F2	4		NFIX	7
Bcl6	4		Pou2f3	7
BCL6B	4		SOX4	7
KLF5	4		Stat4	7
KLF9	4		TFAP2B(var.3)	7
EGR3	3		TFAP2C	7
TFAP2C(var.3)	3		TFAP2C(var.3)	7
Hes2	3		TFAP4	7
Rarb(var.2)	3		ZIC3	7
Arntl	3		Bcl6	6
SMAD2::SMAD3::SMAD4	3		ESR2	6
TBX20	3		HINFP	6
SOX9	3		HNF4G	6
ATF4	3		IRF3	6
CTCFL	3		IRF7	6
TP53	3		KLF14	6
KLF14	3		MTF1	6
Rhox11	3		NFIC	6
E2F8	3		Nr5a2	6
PPARA::RXRA	3		Rarb	6
HES5	3		Rarg(var.2)	6
RELB	3		SMAD2::SMAD3::SMAD4	6
RARA::RXRA	3		Sox11	6
ZBTB7C	3		TCF7L2	6
RXRB	3		TFAP2A(var.3)	6
POU5F1B	3		TFAP2B	6
MLX	3		ZBTB18	6
Foxd3	3		ZBTB7B	6
HNF4G	3		ZIC1	6
JUND(var.2)	3		ASCL1	5
USF2	3		CTCFL	5
LEF1	3		IRF2	5
SPIB	3		IRF4	5
HINFP	3		IRF9	5
SPIC	3		MEF2C	5
Pparg::Rxra	3		MZF1(var.2)	5
PBX2	3		Myod1	5
Sox3	3		NFIA	5
NRF1	3		Nr2f6(var.2)	5
Sox11	3		PBX3	5
NR4A1	3		POU3F3	5
NR4A2	3		RARA	5
SIX1	3		RARA(var.2)	5
RREB1	3		RXRB	5
EGR1	2		SPIC	5
Nr5a2	2		Sox1	5
EGR2	2		TBX15	5
EGR4	2		TBX21	5
MYC	2		TP53	5
Hes1	2		Znf423	5
EWSR1-FLI1	2		Ascl2	4
Mlxip	2		BHLHE40	4
VDR	2		BHLHE41	4
Npas2	2		CEBPA	4
MAX	2		CEBPB	4
POU3F3	2		CEBPD	4
POU3F4	2		CEBPE	4
TBX21	2		CEBPG	4
SOX4	2		CLOCK	4
SOX8	2		Crx	4
NKX2-3	2		E2F8	4
Hand1::Tcf3	2		EGR1	4
TFDP1	2		EGR4	4
ESRRB	2		ESR1	4
MAFG	2		FOSL2	4
Rxra	2		Foxd3	4
TFAP2A(var.2)	2		Foxj3	4
Barhl1	2		Gata1	4
ZBTB18	2		Hand1::Tcf3	4
JUN	2		Hoxd8	4
Bhlha15	2		JUND(var.2)	4
Creb5	2		Klf12	4
E2F1	2		Lhx3	4
TCF4	2		MAFK	4
E2F7	2		MGA	4
MGA	2		MLXIPL	4
FOSL2::JUND(var.2)	2		MNT	4
ZBTB33	2		Myog	4
Hoxa9	2		NFAT5	4
MITF	2		NFIC::TLX1	4
YY1	2		NR1H4	4
ZNF143	2		NR2C2	4
Znf423	2		NR2F1	4
FOSB::JUNB(var.2)	2		NR2F2	4
Hoxd8	2		Nr1h3::Rxra	4
HIC2	2		Nr2f6	4
ELF4	2		PAX3	4
Arid3b	2		PAX7	4
RXRG	2		POU1F1	4
LMX1A	2		POU3F1	4
LMX1B	2		POU3F2	4
HEY1	2		PPARA::RXRA	4
Nr2f6	2		PROP1	4
CLOCK	2		RARA::RXRA	4
NFIA	2		RELB	4
FOSL1::JUND(var.2)	2		REST	4
Id2	2		RXRG	4
FOSL2::JUNB(var.2)	2		Rarg	4
Arid5a	2		Rhox11	4
Esrrg	2		SOX21	4
NFIX	2		SPIB	4
PAX3	2		STAT1	4
Klf1	2		STAT3	4
PAX7	2		Sox3	4
FOSL2	2		Stat5a::Stat5b	4
PAX9	2		Stat6	4
TFAP4	2		TBX2	4
BATF3	2		TBX20	4
Dlx2	2		TFDP1	4
IRF2	2		Tcf12	4
IRF5	2		Tcf21	4
IRF7	2		ZNF24	4
NFKB2	2		ZSCAN4	4
POU6F1	2		ATF4	3
FOSL1::JUN(var.2)	2		Arid5a	3
HOXC13	2		Arntl	3
Lhx3	2		Bhlha15	3
Lhx4	2		E2F7	3
SPI1	2		EGR2	3
TBX1	2		EOMES	3
TBX4	2		FIGLA	3
TBX5	2		FOXC2	3
CEBPB	2		GATA1::TAL1	3
CEBPD	2		GATA2	3
CEBPE	2		GLIS1	3
NR4A2::RXRA	2		GLIS2	3
CEBPG	2		GLIS3	3
SOX10	2		Gata4	3
SOX13	2		HES5	3
ZIC3	2		HIC2	3
SOX15	2		HSF2	3
ZIC4	2		Hes2	3
SREBF2	2		ID4	3
SPDEF	2		IRF5	3
Sox1	2		LEF1	3
Tcf21	2		MLX	3
Sox6	2		NHLH1	3
JDP2(var.2)	2		NKX2-3	3
TFEB	2		NR4A1	3
Foxj3	2		NR4A2	3
RARA	2		NRF1	3
POU2F1	2		PBX2	3
JUNB(var.2)	2		POU2F1	3
FOSB::JUN	2		POU5F1B	3
ZSCAN4	2		PRDM1	3
CREB1	2		RXRA::VDR	3
SRF	2		Rarb(var.2)	3
KLF4	2		Rxra	3
Mafb	2		SIX1	3
FOSL2::JUN(var.2)	2		SOX13	3
SRY	2		SOX15	3
Tcf7	1		SOX9	3
DLX6	1		SPDEF	3
NR1H2::RXRA	1		SRF	3
NR1A4::RXRA	1		Sox6	3
HOXA5	1		Spz1	3
Crx	1		TBR1	3
RBPJ	1		TBX1	3
Myod1	1		TBX4	3
HOXB2	1		TBX5	3
Stat6	1		TCF4	3
FOS::JUN(var.2)	1		TP63	3
SCRT1	1		TWIST1	3
SCRT2	1		Tcf7	3
POU3F1	1		USF1	3
POU3F2	1		USF2	3
GLI2	1		VDR	3
RFX4	1		YY1	3
TBX19	1		ZBTB33	3
Spz1	1		ZEB1	3
CDX1	1		ZNF410	3
CDX2	1		Alx1	2
BHLHE22	1		Alx4	2
BHLHE23	1		Arid3b	2
Myog	1		BATF3	2
FOS::JUND	1		BSX	2
Foxq1	1		Bach1::Mafk	2
MAX::MYC	1		Barhl1	2
PKNOX1	1		CREB1	2
PKNOX2	1		Creb5	2
NKX2-8	1		Dlx2	2
ATF7	1		E2F1	2
Atoh1	1		ELF4	2
TWIST1	1		ELF5	2
RHOXF1	1		ESRRB	2
RXRA::VDR	1		ETS1	2
KLF13	1		ETV2	2
TP63	1		Esrrg	2
GSC2	1		FOS::JUN(var.2)	2
TCF3	1		FOSB::JUN	2
FOXC2	1		FOSB::JUNB(var.2)	2
HOXA10	1		FOSL1::JUN(var.2)	2
Pax6	1		FOSL1::JUND(var.2)	2
HOXA13	1		FOSL2::JUN(var.2)	2
OLIG1	1		FOSL2::JUNB(var.2)	2
OLIG2	1		FOSL2::JUND(var.2)	2
OLIG3	1		FOXA1	2
FOXD1	1		FOXC1	2
FOXD2	1		FOXK1	2
HES7	1		FOXK2	2
RUNX1	1		FOXP1	2
Klf12	1		FOXP2	2
Mecom	1		Foxa2	2
Twist2	1		GATA6	2
HIF1A	1		GLI2	2
ASCL1	1		HES7	2
ID4	1		HEY1	2
NFATC2	1		HEY2	2
NKX3-2	1		HOXC13	2
PRDM1	1		Hes1	2
NFAT5	1		Hmx2	2
ESR1	1		Hoxa9	2
ESR2	1		IRF8	2
MYBL1	1		Id2	2
EMX1	1		JDP2(var.2)	2
NFE2	1		JUN	2
Hoxc9	1		JUNB(var.2)	2
XBP1	1		KLF13	2
FOXG1	1		KLF4	2
MEF2A	1		LMX1A	2
MEF2B	1		LMX1B	2
MEF2C	1		Lhx4	2
MEF2D	1		MAF::NFE2	2
GCM1	1		MAFF	2
JUN::JUNB	1		MAFG	2
RELA	1		MAX	2
GATA2	1		MITF	2
FOXH1	1		MSC	2
RARA::RXRG	1		MYC	2
ZBTB7A	1		Mafb	2
ZBTB7B	1		Mlxip	2
TCF7L1	1		NEUROD1	2
POU5F1	1		NFATC1	2
MZF1(var.2)	1		NFATC2	2
Phox2b	1		NFATC3	2
ELF1	1		NKX2-8	2
HOXB13	1		NR4A2::RXRA	2
ELF3	1		Nkx3-1	2
ELF5	1		Npas2	2
FOXI1	1		ONECUT3	2
MNX1	1		PAX5	2
TBP	1		PAX9	2
Nfe2l2	1		POU3F4	2
TBR1	1		POU6F1	2
PHOX2A	1		Pou5f1::Sox2	2
TFAP2B	1		RARA::RXRG	2
TFAP2C	1		RFX2	2
CTCF	1		RFX3	2
HEY2	1		RFX5	2
GSC	1		RHOXF1	2
NR2C2	1		RUNX1	2
GLIS1	1		SIX2	2
GLIS2	1		SNAI2	2
GLIS3	1		SOX10	2
BSX	1		SOX8	2
HMBOX1	1		SPI1	2
Esrra	1		SREBF2	2
FOXK1	1		SRY	2
FOXK2	1		TAL1::TCF3	2
Rarb	1		TCF3	2
NEUROG2	1		TEAD1	2
PAX1	1		TFEB	2
ETS1	1		XBP1	2
PAX5	1		ZBTB7A	2
FOXL1	1		ZNF143	2
HSF2	1		mix-a	2
Dlx3	1		ALX3	1
Dlx4	1		ARNT::HIF1A	1
Ascl2	1		ATF7	1
NR2F1	1		Arx	1
ARNT::HIF1A	1		Atf1	1
Pou5f1::Sox2	1		Atf3	1
POU1F1	1		Atoh1	1
RORC	1		BACH2	1
MEOX1	1		BHLHE22	1
Dmbx1	1		BHLHE23	1
USF1	1		CDX1	1
ETV2	1		CDX2	1
FOXO3	1		CREB3	1
FOXO4	1		CREB3L1	1
FOXO6	1		DLX6	1
Smad4	1		Ddit3::Cebpa	1
TBX2	1		Dlx1	1
Gata1	1		Dlx3	1
Hnf4a	1		Dlx4	1
Gata4	1		Dmbx1	1
Rfx1	1		ELF1	1
mix-a	1		ELF3	1
CEBPA	1		EMX1	1
FOXP2	1		EN1	1
EOMES	1		ERF	1
FOXP3	1		ERG	1
FOSL2::JUN	1		Esrra	1
HLTF	1		FOS::JUND	1
Tcf12	1		FOSL2::JUN	1
FIGLA	1		FOXB1	1
Hmx2	1		FOXD1	1
Bach1::Mafk	1		FOXD2	1
SREBF1	1		FOXG1	1
PBX3	1		FOXH1	1
SP1	1		FOXI1	1
Sox2	1		FOXL1	1
NOTO	1		FOXO3	1
Nkx3-1	1		FOXO4	1
Atf1	1		FOXO6	1
Atf3	1		FOXP3	1
TFE3	1		Foxj2	1
SNAI2	1		Foxq1	1
TFEC	1		GATA3	1
ONECUT2	1		GATA5	1
Foxj2	1		GCM1	1
ZNF410	1		GRHL2	1
Sox17	1		GSC	1
HOXD13	1		GSC2	1
MAF::NFE2	1		GSX1	1
TEAD1	1		GSX2	1
TEAD2	1		Gfi1b	1
CREB3	1		HESX1	1
NRL	1		HIF1A	1
TAL1::TCF3	1		HLTF	1
SIX2	1		HMBOX1	1
MXI1	1		HOXA10	1
			HOXA13	1
			HOXA5	1
			HOXB13	1
			HOXB2	1
			HOXD13	1
			HSF1	1
			HSF4	1
			Hmx3	1
			Hnf4a	1
			Hoxc9	1
			Hoxd3	1
			Hoxd9	1
			ISL2	1
			JUN(var.2)	1
			JUN::JUNB	1
			LIN54	1
			MAX::MYC	1
			MEF2A	1
			MEF2B	1
			MEF2D	1
			MEIS2	1
			MEIS3	1
			MEOX1	1
			MEOX2	1
			MNX1	1
			MSX1	1
			MSX2	1
			MXI1	1
			MYBL1	1
			Mecom	1
			Msx3	1
			NEUROG2	1
			NFE2	1
			NKX3-2	1
			NOTO	1
			NR1A4::RXRA	1
			NR1H2::RXRA	1
			NRL	1
			Nfe2l2	1
			Nkx2-5(var.2)	1
			Nr2e1	1
			OLIG1	1
			OLIG2	1
			OLIG3	1
			ONECUT1	1
			ONECUT2	1
			PAX1	1
			PHOX2A	1
			PKNOX1	1
			PKNOX2	1
			POU4F2	1
			POU4F3	1
			POU5F1	1
			POU6F2	1
			PPARG	1
			Pax6	1
			Phox2b	1
			Pitx1	1
			Prrx2	1
			RBPJ	1
			RELA	1
			RFX4	1
			RORC	1
			RUNX2	1
			RUNX3	1
			Rfx1	1
			SCRT1	1
			SCRT2	1
			SREBF1	1
			Smad4	1
			Sox17	1
			Sox2	1
			TBP	1
			TBX19	1
			TCF7L1	1
			TEAD2	1
			TEAD4	1
			TFE3	1
			TFEC	1
			TGIF1	1
			THAP1	1
			Twist2	1
			YY2	1
			ZNF282	1
