# Supplementary material for: Differentially Active and Conserved Neural Enhancers Define Two Forms of Adaptive Noncoding Evolution in Humans
Source: Genome Biol Evol. 2022 Jul 22;14(8):evac108. doi: 10.1093/gbe/evac108 (PMC9348619; doi:10.1093/gbe/evac108)
Supplement: evac108_Supplementary_Data [file evac108_supplementary_data.zip › STable5.xlsx]

## Sheet: Sheet1
Primer Application	Primer Name	Primer Sequence
pCRE PCR primer	pCRE_adpt_F	5' - AATGATACGGCGACCACCGAGACTCACTCCGATAGAGCAGGACCGGATCAACT
pCRE PCR primer	pCRE_adpt_R	5'- CAAGCAGAAGACGGCATACGAGATCGTGATAGCTCTGGTCTCAGACTCGGTTCACGCAATG
pCRE Sequencing primer	pCRE_Read1seq	5' - GACTCACTCCGATAGAGCAGGACCGGATCAACT
pCRE Sequencing primer	pCRE_Read1Index	5' - CATTGCGTGAACCGAGTCTGAGACCAGAGCT
pCRE Sequencing primer	pCRE_Read2seq	5' - AGCTCTGGTCTCAGACTCGGTTCACGCAATG
pMPRA PCR primer	pMPRA_QC_F	5' - TGCAGGGGAAAGAATAGTAGACA
pMPRA PCR primer	pMPRA_QC_R	5' - GGGGACAGCCTATTTTGCTA
DNA/ cDNA amplification	MPRA_seq_F	5' - AGAAGCGCGATCACATGGT
DNA/ cDNA amplification	MPRA_seq_R	5' - CCACATAGCGTAAAAGGAGCA
