# Supplementary material for: Differentially Active and Conserved Neural Enhancers Define Two Forms of Adaptive Noncoding Evolution in Humans
Source: Genome Biol Evol. 2022 Jul 22;14(8):evac108. doi: 10.1093/gbe/evac108 (PMC9348619; doi:10.1093/gbe/evac108)
Supplement: evac108_Supplementary_Data [file evac108_supplementary_data.zip › STable6.xlsx]

## Sheet: Sheet1
Cell Line	Species	Sex	Age
H20961	Human	M	18
H28126	Human	M	21
H28815	Human	M	19
C3649	Chimpanzee	M	9
C4955	Chimpanzee	M	13
C8861	Chimpanzee	M	16
