# Supplementary material for: Differentially Active and Conserved Neural Enhancers Define Two Forms of Adaptive Noncoding Evolution in Humans
Source: Genome Biol Evol. 2022 Jul 22;14(8):evac108. doi: 10.1093/gbe/evac108 (PMC9348619; doi:10.1093/gbe/evac108)
Supplement: evac108_Supplementary_Data [file evac108_supplementary_data.zip › STable7.xlsx]

## Sheet: Sheet1
A bed file of all tested CRE locations in the human genome
chr1	2920163	2920334	CRE.1
chr1	3173172	3173343	CRE.2
chr1	7250620	7250791	CRE.3
chr1	7459516	7460814	CRE.1580
chr1	10518625	10519762	CRE.1581
chr1	10713009	10713502	CRE.4
chr1	11447856	11448027	CRE.5
chr1	12205372	12205865	CRE.1582
chr1	12432630	12434733	CRE.1583
chr1	14591418	14592716	CRE.1584
chr1	14912882	14914502	CRE.1585
chr1	15364684	15365499	CRE.1586
chr1	18443629	18444283	CRE.1587
chr1	19361611	19361943	CRE.6
chr1	22348877	22350819	CRE.1588
chr1	22350970	22352912	CRE.1589
chr1	23434488	23434659	CRE.7
chr1	24314864	24315035	CRE.1590
chr1	24315186	24315357	CRE.1591
chr1	25561300	25561471	CRE.8
chr1	25642319	25643295	CRE.1592
chr1	25643446	25645388	CRE.1593
chr1	26286857	26287511	CRE.1594
chr1	27402387	27404812	CRE.1595
chr1	27404963	27405617	CRE.1596
chr1	27405768	27407066	CRE.1597
chr1	30899779	30901077	CRE.1598
chr1	31569050	31569221	CRE.1599
chr1	31569533	31570348	CRE.1600
chr1	31573860	31574514	CRE.1601
chr1	37429094	37429587	CRE.1602
chr1	37429899	37430392	CRE.1603
chr1	38222163	38222656	CRE.9
chr1	38569429	38570727	CRE.1604
chr1	42959173	42964174	CRE.10
chr1	43766098	43767235	CRE.1605
chr1	44274044	44274537	CRE.11
chr1	46576028	46576199	CRE.12
chr1	47775058	47778449	CRE.1606
chr1	48888144	48888315	CRE.13
chr1	49016276	49016447	CRE.14
chr1	50612393	50612725	CRE.15
chr1	53475956	53476288	CRE.1607
chr1	53526785	53526956	CRE.16
chr1	56324043	56324214	CRE.17
chr1	56788227	56789203	CRE.1608
chr1	57101027	57102003	CRE.1609
chr1	57600807	57600978	CRE.18
chr1	57998876	57999047	CRE.19
chr1	60221364	60226043	CRE.1610
chr1	60983680	60983851	CRE.20
chr1	61171354	61172652	CRE.1611
chr1	61207687	61208019	CRE.1612
chr1	61245170	61245502	CRE.21
chr1	62385940	62386594	CRE.1613
chr1	63087824	63088156	CRE.22
chr1	64125018	64125511	CRE.23
chr1	64550153	64550485	CRE.24
chr1	69614575	69614746	CRE.25
chr1	73896024	73896195	CRE.26
chr1	74911293	74911464	CRE.27
chr1	75612676	75615423	CRE.1614
chr1	75615574	75617355	CRE.1615
chr1	76140080	76140251	CRE.28
chr1	79292129	79292300	CRE.29
chr1	80817950	80818282	CRE.30
chr1	80908163	80908334	CRE.31
chr1	81028403	81028735	CRE.32
chr1	81158051	81158222	CRE.33
chr1	81598704	81599197	CRE.34
chr1	82031953	82032124	CRE.35
chr1	82755213	82755545	CRE.36
chr1	82765235	82765406	CRE.37
chr1	87610151	87610483	CRE.38
chr1	87820575	87821068	CRE.39
chr1	87927385	87927717	CRE.40
chr1	88071049	88071220	CRE.41
chr1	88150097	88150912	CRE.42
chr1	88179681	88180013	CRE.43
chr1	88486978	88487310	CRE.44
chr1	95281299	95281792	CRE.45
chr1	96925947	96926601	CRE.46
chr1	98157673	98157844	CRE.47
chr1	101155346	101155517	CRE.48
chr1	101667714	101668046	CRE.49
chr1	104278080	104278251	CRE.50
chr1	106352695	106353027	CRE.51
chr1	111929489	111930143	CRE.1616
chr1	115826577	115826748	CRE.52
chr1	115908386	115909523	CRE.1617
chr1	116311786	116312118	CRE.53
chr1	116377347	116378484	CRE.1618
chr1	118736791	118736962	CRE.54
chr1	119226828	119228126	CRE.1619
chr1	150181301	150182921	CRE.1620
chr1	162833742	162835684	CRE.1621
chr1	163564249	163564581	CRE.55
chr1	163836232	163837369	CRE.1622
chr1	164381099	164381270	CRE.56
chr1	164563902	164564073	CRE.57
chr1	169298416	169298909	CRE.1623
chr1	175492907	175497747	CRE.1624
chr1	175565933	175566426	CRE.58
chr1	175735494	175735826	CRE.59
chr1	177040049	177040381	CRE.60
chr1	177118303	177118474	CRE.61
chr1	177363596	177363928	CRE.62
chr1	177895737	177896391	CRE.63
chr1	178098063	178098717	CRE.1625
chr1	178266066	178267364	CRE.1626
chr1	181134535	181136638	CRE.1627
chr1	181136950	181137121	CRE.1628
chr1	181808732	181809064	CRE.64
chr1	182142973	182145559	CRE.1629
chr1	183090569	183091062	CRE.1630
chr1	184199671	184200486	CRE.1631
chr1	184503556	184505176	CRE.1632
chr1	193963284	193963455	CRE.65
chr1	194565098	194565430	CRE.66
chr1	196896617	196898398	CRE.1633
chr1	201597488	201597981	CRE.1634
chr1	202154577	202155392	CRE.1635
chr1	204264176	204264347	CRE.67
chr1	204622401	204622572	CRE.68
chr1	204931451	204931622	CRE.69
chr1	208434820	208435313	CRE.70
chr1	209561448	209561780	CRE.71
chr1	213714437	213715252	CRE.1636
chr1	213929368	213929539	CRE.72
chr1	215672989	215673321	CRE.73
chr1	216183363	216184017	CRE.74
chr1	216964718	216965050	CRE.75
chr1	217010970	217011946	CRE.1637
chr1	217770732	217771386	CRE.76
chr1	218255125	218255296	CRE.77
chr1	224497894	224499353	CRE.1638
chr1	224711049	224711220	CRE.78
chr1	226678297	226681527	CRE.1639
chr1	229861685	229862822	CRE.1640
chr1	237044450	237044621	CRE.79
chr1	243476238	243476409	CRE.80
chr1	243747591	243748406	CRE.1641
chr1	245157288	245157459	CRE.81
chr1	245225684	245226016	CRE.82
chr1	246798724	246800022	CRE.1642
chr10	1229665	1231768	CRE.1643
chr10	1231919	1232090	CRE.1644
chr10	1232402	1232573	CRE.1645
chr10	1232885	1233217	CRE.1646
chr10	1287408	1289028	CRE.1647
chr10	3305148	3306768	CRE.1648
chr10	3681609	3682907	CRE.1649
chr10	6128485	6129139	CRE.1650
chr10	6786168	6787466	CRE.1651
chr10	7219996	7220328	CRE.83
chr10	7320159	7320330	CRE.84
chr10	8049604	8049775	CRE.85
chr10	8063381	8064518	CRE.1652
chr10	8359919	8360251	CRE.86
chr10	8504897	8505068	CRE.87
chr10	8534154	8534486	CRE.88
chr10	9199851	9200666	CRE.89
chr10	10330691	10330862	CRE.90
chr10	10432241	10432573	CRE.91
chr10	11035650	11036143	CRE.92
chr10	11328032	11330618	CRE.1653
chr10	12588905	12590847	CRE.1654
chr10	14102811	14102982	CRE.93
chr10	16458286	16458618	CRE.94
chr10	16612578	16612749	CRE.95
chr10	16663251	16663583	CRE.96
chr10	17518606	17518777	CRE.97
chr10	21069701	21070516	CRE.1655
chr10	23961060	23961231	CRE.98
chr10	24356706	24358487	CRE.1656
chr10	24494371	24494542	CRE.99
chr10	24728536	24728707	CRE.100
chr10	33032871	33033042	CRE.101
chr10	33928683	33928854	CRE.102
chr10	34506486	34507462	CRE.1657
chr10	34507613	34507784	CRE.1658
chr10	36779537	36781157	CRE.1659
chr10	46539813	46541272	CRE.1660
chr10	46541423	46541594	CRE.1661
chr10	46541745	46542560	CRE.1662
chr10	46542711	46544331	CRE.1663
chr10	49001245	49002865	CRE.1664
chr10	61338095	61338588	CRE.103
chr10	62382804	62382975	CRE.104
chr10	67456265	67456597	CRE.105
chr10	69267467	69270053	CRE.106
chr10	71625070	71626207	CRE.1665
chr10	71626358	71627817	CRE.1666
chr10	71649240	71649411	CRE.107
chr10	75678383	75678876	CRE.108
chr10	75789700	75789871	CRE.109
chr10	76054303	76054796	CRE.110
chr10	78574376	78574708	CRE.111
chr10	82191952	82192445	CRE.112
chr10	84074570	84078122	CRE.1667
chr10	86009251	86009583	CRE.113
chr10	92789996	92790167	CRE.114
chr10	93342926	93343258	CRE.115
chr10	93376555	93377531	CRE.1668
chr10	96513953	96514124	CRE.116
chr10	98845784	98845955	CRE.117
chr10	100530858	100535859	CRE.118
chr10	101966872	101967043	CRE.119
chr10	103598237	103599374	CRE.1669
chr10	104146459	104146952	CRE.1670
chr10	104574390	104575044	CRE.120
chr10	104982258	104982590	CRE.121
chr10	105122072	105122243	CRE.122
chr10	105340591	105340923	CRE.123
chr10	106542542	106543518	CRE.1671
chr10	106767983	106768315	CRE.124
chr10	107049564	107049896	CRE.125
chr10	111412979	111413150	CRE.126
chr10	113552436	113552607	CRE.127
chr10	114100419	114101878	CRE.1672
chr10	114706816	114706987	CRE.128
chr10	116015678	116015849	CRE.129
chr10	116311816	116313275	CRE.1673
chr10	117675047	117676506	CRE.1674
chr10	117748088	117748259	CRE.130
chr10	118378157	118378650	CRE.131
chr10	119288213	119289189	CRE.1675
chr10	119518836	119519329	CRE.1676
chr10	120410263	120410595	CRE.132
chr10	121186231	121186402	CRE.133
chr10	121188515	121188847	CRE.134
chr10	121566915	121567408	CRE.1677
chr10	123514175	123514346	CRE.135
chr10	125097068	125097883	CRE.1678
chr10	125124214	125124385	CRE.136
chr10	128975828	128976160	CRE.137
chr10	129045833	129046165	CRE.138
chr10	129171729	129172222	CRE.139
chr10	129331117	129331288	CRE.140
chr10	129434545	129434877	CRE.141
chr10	131557576	131557747	CRE.142
chr10	132657792	132658607	CRE.143
chr11	1530902	1533488	CRE.1679
chr11	2108996	2110294	CRE.1680
chr11	3831778	3832110	CRE.144
chr11	7414707	7415039	CRE.145
chr11	8315946	8316278	CRE.146
chr11	8357051	8357383	CRE.147
chr11	8362162	8362655	CRE.148
chr11	12457069	12457562	CRE.1681
chr11	13284683	13285498	CRE.1682
chr11	13849878	13850854	CRE.1683
chr11	19296364	19297018	CRE.1684
chr11	19785352	19785684	CRE.149
chr11	22491749	22491920	CRE.150
chr11	28575929	28576261	CRE.151
chr11	30571303	30571474	CRE.152
chr11	30696956	30697127	CRE.153
chr11	30719687	30720019	CRE.154
chr11	30930797	30931129	CRE.155
chr11	31664936	31665107	CRE.156
chr11	31809144	31809315	CRE.157
chr11	31966640	31969870	CRE.1685
chr11	32015649	32015820	CRE.158
chr11	32477417	32477588	CRE.159
chr11	33906702	33907195	CRE.160
chr11	34273006	34273821	CRE.1686
chr11	34274294	34275753	CRE.1687
chr11	34742722	34742893	CRE.161
chr11	35424497	35424668	CRE.162
chr11	35623140	35623472	CRE.163
chr11	36996491	36996823	CRE.164
chr11	39554314	39554485	CRE.165
chr11	40693789	40694121	CRE.166
chr11	42049418	42049750	CRE.167
chr11	42355693	42356025	CRE.168
chr11	46920566	46920737	CRE.169
chr11	47021590	47021922	CRE.170
chr11	47070265	47070436	CRE.171
chr11	61001658	61002473	CRE.1688
chr11	64157441	64157773	CRE.172
chr11	66889809	66890624	CRE.1689
chr11	69374001	69375138	CRE.1690
chr11	69669807	69670783	CRE.1691
chr11	78940288	78941747	CRE.1692
chr11	79460568	79460739	CRE.173
chr11	80010751	80011244	CRE.174
chr11	80074963	80075295	CRE.175
chr11	80821137	80821469	CRE.176
chr11	83711281	83711613	CRE.177
chr11	91846574	91846906	CRE.178
chr11	92087595	92087766	CRE.179
chr11	96960489	96960982	CRE.180
chr11	100576621	100576953	CRE.181
chr11	109533123	109533455	CRE.182
chr11	110691548	110693007	CRE.1693
chr11	111081034	111081366	CRE.183
chr11	111439000	111439332	CRE.184
chr11	112322061	112322393	CRE.1694
chr11	113073451	113073783	CRE.185
chr11	113590685	113591822	CRE.1695
chr11	114229016	114229509	CRE.186
chr11	114928402	114928734	CRE.187
chr11	115215948	115216280	CRE.188
chr11	115284908	115285240	CRE.189
chr11	115692616	115692787	CRE.190
chr11	115777390	115777883	CRE.191
chr11	116053543	116053875	CRE.192
chr11	116174385	116174556	CRE.193
chr11	116369625	116369957	CRE.194
chr11	116560705	116560876	CRE.195
chr11	117462436	117462929	CRE.196
chr11	118925556	118925727	CRE.197
chr11	119676694	119676865	CRE.198
chr11	119980415	119980586	CRE.199
chr11	120769997	120770490	CRE.200
chr11	125269930	125271228	CRE.1696
chr11	125350660	125350831	CRE.201
chr11	127143498	127143830	CRE.202
chr11	127194131	127194463	CRE.203
chr11	127243038	127244175	CRE.1697
chr11	127244326	127244497	CRE.1698
chr11	128235734	128236227	CRE.1699
chr11	128476730	128477062	CRE.204
chr11	128683892	128684063	CRE.205
chr11	131095448	131095941	CRE.206
chr11	131395583	131395754	CRE.207
chr11	131592879	131593050	CRE.208
chr11	131652878	131653049	CRE.209
chr11	131797575	131798229	CRE.210
chr11	131813939	131814432	CRE.211
chr11	131923749	131924564	CRE.1700
chr11	131982665	131982836	CRE.212
chr11	132078521	132079014	CRE.213
chr11	132317255	132319197	CRE.1701
chr11	132319348	132319680	CRE.1702
chr11	132939759	132940091	CRE.214
chr11	133272890	133273061	CRE.215
chr11	133663869	133664040	CRE.216
chr11	134724090	134728447	CRE.1703
chr12	864970	865463	CRE.217
chr12	1104071	1105047	CRE.1704
chr12	1518285	1519583	CRE.1705
chr12	3137706	3137877	CRE.218
chr12	3491507	3491678	CRE.219
chr12	4770820	4771474	CRE.1706
chr12	5454859	5455513	CRE.1707
chr12	5455664	5455835	CRE.1708
chr12	6039620	6040274	CRE.1709
chr12	12582983	12583315	CRE.220
chr12	16018097	16018751	CRE.221
chr12	16083997	16084168	CRE.222
chr12	16197708	16197879	CRE.223
chr12	16551977	16552309	CRE.224
chr12	16706782	16707114	CRE.225
chr12	17137504	17137675	CRE.226
chr12	17786278	17786610	CRE.227
chr12	24016343	24016675	CRE.228
chr12	24239406	24239738	CRE.229
chr12	30105071	30107013	CRE.1710
chr12	31385742	31387040	CRE.1711
chr12	41513089	41513260	CRE.230
chr12	41825914	41826246	CRE.231
chr12	42445759	42447862	CRE.1712
chr12	43191959	43192130	CRE.232
chr12	48388197	48391266	CRE.1713
chr12	50859073	50861337	CRE.1714
chr12	51871921	51872575	CRE.1715
chr12	53803209	53803541	CRE.233
chr12	58132406	58132577	CRE.234
chr12	60275855	60276026	CRE.235
chr12	60522678	60523010	CRE.236
chr12	60767601	60767772	CRE.237
chr12	61032641	61032812	CRE.238
chr12	66979012	66979183	CRE.239
chr12	67057751	67057922	CRE.240
chr12	67477307	67478283	CRE.1716
chr12	67893118	67893289	CRE.241
chr12	72083338	72083670	CRE.242
chr12	72148294	72148465	CRE.243
chr12	72217584	72217916	CRE.244
chr12	72422314	72422646	CRE.245
chr12	72572370	72572702	CRE.246
chr12	73092450	73092621	CRE.247
chr12	73278865	73279036	CRE.248
chr12	76037175	76037990	CRE.1717
chr12	76949574	76949745	CRE.249
chr12	79068210	79068542	CRE.250
chr12	79226876	79227208	CRE.251
chr12	80837114	80837768	CRE.1718
chr12	80837919	80839700	CRE.1719
chr12	81410356	81412137	CRE.1720
chr12	83262664	83262835	CRE.252
chr12	86332976	86333308	CRE.253
chr12	89349730	89350223	CRE.254
chr12	89907873	89908044	CRE.255
chr12	92363607	92363778	CRE.256
chr12	94535164	94535335	CRE.257
chr12	96239040	96241304	CRE.1721
chr12	96969711	96970043	CRE.258
chr12	97537536	97538834	CRE.1722
chr12	100508630	100508801	CRE.1723
chr12	102219701	102219872	CRE.259
chr12	103290225	103290557	CRE.260
chr12	104703954	104705091	CRE.1724
chr12	105738420	105743099	CRE.1725
chr12	107600366	107601181	CRE.1726
chr12	107948479	107948650	CRE.261
chr12	107963705	107963876	CRE.262
chr12	108289185	108290161	CRE.1727
chr12	109315276	109317540	CRE.1728
chr12	110114261	110114432	CRE.263
chr12	110578396	110578567	CRE.264
chr12	111185510	111185842	CRE.1729
chr12	111185993	111186808	CRE.1730
chr12	113561184	113561516	CRE.265
chr12	113844509	113845807	CRE.1731
chr12	113881099	113881431	CRE.266
chr12	114030128	114030460	CRE.267
chr12	118925934	118926266	CRE.268
chr12	123250866	123251359	CRE.1732
chr12	123251510	123251842	CRE.1733
chr12	124254085	124256349	CRE.1734
chr12	125244381	125247128	CRE.1735
chr12	128328416	128330519	CRE.1736
chr12	129851350	129851521	CRE.269
chr12	130316685	130317500	CRE.1737
chr12	131216876	131219784	CRE.1738
chr13	20363647	20364301	CRE.1739
chr13	20882159	20882813	CRE.1740
chr13	23722740	23723233	CRE.1741
chr13	25809936	25812039	CRE.1742
chr13	33471106	33471921	CRE.1743
chr13	35852067	35852560	CRE.1744
chr13	38783032	38783203	CRE.270
chr13	40087213	40087545	CRE.271
chr13	40311854	40312347	CRE.1745
chr13	43315564	43315896	CRE.272
chr13	43935694	43936348	CRE.1746
chr13	44045174	44045506	CRE.273
chr13	47650323	47650494	CRE.274
chr13	48680293	48680786	CRE.1747
chr13	51324237	51326018	CRE.1748
chr13	52925865	52926197	CRE.275
chr13	59510776	59511269	CRE.276
chr13	59585329	59585500	CRE.277
chr13	60117964	60118296	CRE.278
chr13	60380494	60380665	CRE.279
chr13	61170571	61171386	CRE.1749
chr13	61272589	61272921	CRE.280
chr13	63647090	63647261	CRE.281
chr13	65473214	65473546	CRE.282
chr13	67046045	67046216	CRE.283
chr13	67250181	67250513	CRE.284
chr13	67620747	67620918	CRE.285
chr13	68729546	68729878	CRE.286
chr13	69096786	69096957	CRE.287
chr13	70958988	70959964	CRE.288
chr13	71149594	71150248	CRE.289
chr13	71226389	71226560	CRE.290
chr13	71323462	71323633	CRE.291
chr13	71767441	71767934	CRE.292
chr13	71799422	71799593	CRE.293
chr13	71944524	71944856	CRE.294
chr13	71954807	71954978	CRE.295
chr13	72540801	72541455	CRE.296
chr13	74837681	74837852	CRE.297
chr13	76165330	76165662	CRE.298
chr13	76489224	76489556	CRE.299
chr13	80234895	80235710	CRE.1750
chr13	81972328	81972660	CRE.300
chr13	83387806	83387977	CRE.301
chr13	84292614	84292946	CRE.302
chr13	84547532	84547864	CRE.303
chr13	87128226	87128880	CRE.1751
chr13	87129031	87130490	CRE.1752
chr13	87153392	87153724	CRE.304
chr13	89181015	89181347	CRE.305
chr13	90485188	90485842	CRE.306
chr13	92807396	92807728	CRE.307
chr13	93304990	93305805	CRE.1753
chr13	93709537	93709708	CRE.308
chr13	93777854	93778186	CRE.309
chr13	93806752	93807084	CRE.310
chr13	94235974	94236145	CRE.311
chr13	94828274	94828606	CRE.312
chr13	94947519	94947690	CRE.313
chr13	96325740	96326072	CRE.314
chr13	96559567	96560060	CRE.315
chr13	96610619	96610790	CRE.316
chr13	96621892	96622063	CRE.317
chr13	96667277	96667609	CRE.318
chr13	96809145	96809316	CRE.319
chr13	96844212	96844544	CRE.320
chr13	97273393	97273564	CRE.321
chr13	99926050	99926382	CRE.322
chr13	99939851	99940666	CRE.1754
chr13	100473685	100474339	CRE.323
chr13	101720858	101721029	CRE.324
chr13	102945380	102945712	CRE.325
chr13	103143581	103143752	CRE.326
chr13	104144136	104144468	CRE.327
chr13	104571064	104572684	CRE.1755
chr13	105705327	105705498	CRE.328
chr13	106294628	106294799	CRE.329
chr13	108673874	108675655	CRE.1756
chr13	109366665	109371666	CRE.1757
chr13	110386903	110389328	CRE.1758
chr13	111611682	111611853	CRE.330
chr13	111984996	111985167	CRE.331
chr13	113161073	113161244	CRE.1759
chr13	113161395	113161727	CRE.1760
chr13	113417004	113417497	CRE.1761
chr13	113417648	113418141	CRE.1762
chr14	23371644	23371815	CRE.332
chr14	25629840	25630011	CRE.333
chr14	25843287	25845068	CRE.1763
chr14	25895791	25895962	CRE.334
chr14	25995762	25995933	CRE.335
chr14	26124968	26125300	CRE.336
chr14	26173653	26174468	CRE.337
chr14	28087832	28088003	CRE.338
chr14	28130466	28131281	CRE.339
chr14	30134918	30135411	CRE.340
chr14	31504664	31506606	CRE.1764
chr14	32365493	32367596	CRE.1765
chr14	32734133	32734465	CRE.341
chr14	32947750	32948082	CRE.342
chr14	32948753	32948924	CRE.343
chr14	33019153	33019968	CRE.344
chr14	33027083	33027415	CRE.345
chr14	33057709	33057880	CRE.346
chr14	33179805	33180137	CRE.347
chr14	33291626	33291797	CRE.348
chr14	33349931	33350263	CRE.349
chr14	33576299	33576631	CRE.350
chr14	33579441	33579612	CRE.351
chr14	33596312	33596644	CRE.352
chr14	33661106	33661921	CRE.353
chr14	33690883	33691215	CRE.354
chr14	33787577	33789036	CRE.1766
chr14	33792553	33792885	CRE.355
chr14	34183497	34183829	CRE.356
chr14	36192466	36192637	CRE.357
chr14	37034476	37035291	CRE.358
chr14	37070562	37070894	CRE.359
chr14	37138979	37139472	CRE.360
chr14	38023272	38023604	CRE.361
chr14	38738094	38738426	CRE.362
chr14	39678754	39678925	CRE.363
chr14	39860819	39861473	CRE.1767
chr14	39906059	39906391	CRE.364
chr14	44225849	44226181	CRE.365
chr14	44565695	44566188	CRE.366
chr14	45368009	45368341	CRE.367
chr14	45799530	45799862	CRE.368
chr14	46688920	46689091	CRE.369
chr14	46840207	46840539	CRE.370
chr14	48373913	48374406	CRE.371
chr14	48876918	48877089	CRE.372
chr14	48970443	48970775	CRE.373
chr14	49058766	49058937	CRE.374
chr14	49507137	49507308	CRE.375
chr14	49522044	49522215	CRE.376
chr14	51318426	51319563	CRE.1768
chr14	60510594	60511570	CRE.1769
chr14	60678056	60678388	CRE.377
chr14	61223409	61224063	CRE.378
chr14	65919840	65920494	CRE.379
chr14	66107839	66108171	CRE.380
chr14	66330870	66331202	CRE.381
chr14	66464213	66464545	CRE.382
chr14	68283762	68284255	CRE.1770
chr14	69852514	69852846	CRE.383
chr14	72755472	72756287	CRE.1771
chr14	73022088	73022259	CRE.384
chr14	76320868	76321200	CRE.385
chr14	78575822	78576154	CRE.386
chr14	78644610	78644781	CRE.387
chr14	79515564	79516701	CRE.1772
chr14	79575913	79576245	CRE.388
chr14	79798456	79798627	CRE.389
chr14	79813938	79814109	CRE.390
chr14	81681389	81681721	CRE.391
chr14	81691870	81692363	CRE.392
chr14	81981061	81981554	CRE.393
chr14	82861425	82861757	CRE.394
chr14	83251016	83251187	CRE.395
chr14	83253125	83253296	CRE.396
chr14	84657858	84658190	CRE.397
chr14	87319843	87321463	CRE.1773
chr14	87894415	87894747	CRE.398
chr14	89749837	89750330	CRE.399
chr14	90343895	90345193	CRE.1774
chr14	90871711	90872526	CRE.1775
chr14	91263703	91265484	CRE.1776
chr14	91355713	91356850	CRE.1777
chr14	92297866	92298198	CRE.400
chr14	92322931	92323102	CRE.401
chr14	92500268	92501244	CRE.1778
chr14	93579665	93580963	CRE.1779
chr14	95194250	95194421	CRE.402
chr14	96252556	96253371	CRE.1780
chr14	96924945	96926082	CRE.1781
chr14	97325321	97325492	CRE.403
chr14	98009417	98009749	CRE.404
chr14	98155623	98157404	CRE.1782
chr14	98618163	98618656	CRE.405
chr14	99424240	99428436	CRE.1783
chr14	100149664	100150962	CRE.1784
chr14	101182997	101185905	CRE.1785
chr14	104093470	104093641	CRE.406
chr14	104266380	104266712	CRE.407
chr14	104552641	104552812	CRE.408
chr15	21283147	21284284	CRE.1786
chr15	23896936	23898395	CRE.1787
chr15	25763432	25763925	CRE.1788
chr15	31318227	31318720	CRE.1789
chr15	31372329	31373466	CRE.1790
chr15	31472795	31473449	CRE.1791
chr15	35733622	35733954	CRE.409
chr15	35970956	35971449	CRE.410
chr15	36099270	36099602	CRE.411
chr15	36122047	36122540	CRE.412
chr15	36430383	36430554	CRE.413
chr15	36434608	36434779	CRE.414
chr15	36884807	36884978	CRE.415
chr15	36908218	36908389	CRE.416
chr15	37451424	37451595	CRE.417
chr15	37738727	37738898	CRE.418
chr15	48856547	48856718	CRE.419
chr15	52832806	52832977	CRE.420
chr15	53680726	53681380	CRE.1792
chr15	55860322	55860493	CRE.421
chr15	57751649	57751820	CRE.422
chr15	60041772	60041943	CRE.423
chr15	60344313	60344645	CRE.424
chr15	60375348	60375680	CRE.425
chr15	61075531	61076346	CRE.1793
chr15	61524546	61524878	CRE.426
chr15	61700580	61700912	CRE.427
chr15	61755088	61755259	CRE.428
chr15	66029883	66030215	CRE.429
chr15	66105551	66105883	CRE.430
chr15	67385770	67386102	CRE.431
chr15	67677904	67678236	CRE.432
chr15	69750979	69751794	CRE.1794
chr15	69818695	69819027	CRE.433
chr15	69848362	69848533	CRE.434
chr15	71596892	71597224	CRE.435
chr15	72811386	72811879	CRE.436
chr15	77708034	77708205	CRE.437
chr15	77797305	77799086	CRE.1795
chr15	78388586	78390206	CRE.1796
chr15	78671710	78672042	CRE.438
chr15	83372303	83373118	CRE.1797
chr15	86021460	86021631	CRE.439
chr15	86134643	86135297	CRE.1798
chr15	86488012	86488344	CRE.440
chr15	86848572	86849387	CRE.1799
chr15	86849538	86850192	CRE.1800
chr15	87854915	87855086	CRE.441
chr15	88434782	88435114	CRE.442
chr15	88614069	88615045	CRE.1801
chr15	90061149	90064218	CRE.1802
chr15	90064369	90065989	CRE.1803
chr15	90401015	90401186	CRE.443
chr15	90466290	90466461	CRE.444
chr15	91321818	91321989	CRE.445
chr15	91350784	91352082	CRE.1804
chr15	93144358	93145012	CRE.1805
chr15	94628178	94628510	CRE.446
chr15	94905222	94905393	CRE.447
chr15	95550433	95550765	CRE.448
chr15	95740559	95740891	CRE.449
chr15	96047644	96047815	CRE.450
chr15	96185161	96185332	CRE.451
chr15	96262692	96263024	CRE.452
chr15	96378622	96378954	CRE.453
chr15	96409486	96409818	CRE.454
chr15	96648892	96649063	CRE.455
chr15	97602676	97602969	CRE.456
chr15	97712643	97712814	CRE.457
chr15	97915918	97916089	CRE.458
chr16	806886	809150	CRE.1806
chr16	3953645	3954460	CRE.1807
chr16	3954611	3955104	CRE.1808
chr16	4613069	4613240	CRE.459
chr16	5458037	5458208	CRE.460
chr16	5921793	5924057	CRE.1809
chr16	6870635	6870967	CRE.461
chr16	6873375	6873546	CRE.462
chr16	7124815	7124986	CRE.463
chr16	7227381	7227552	CRE.464
chr16	7234746	7235078	CRE.465
chr16	7309783	7309954	CRE.466
chr16	7395668	7395839	CRE.467
chr16	7422464	7422635	CRE.468
chr16	7513448	7515229	CRE.1810
chr16	8291353	8291524	CRE.469
chr16	8357927	8358098	CRE.470
chr16	8433288	8433620	CRE.471
chr16	9422734	9422905	CRE.472
chr16	10068238	10070824	CRE.1811
chr16	13483256	13483427	CRE.473
chr16	17759414	17759746	CRE.474
chr16	17850704	17851036	CRE.475
chr16	19610567	19610738	CRE.476
chr16	19780126	19780780	CRE.1812
chr16	20236543	20237036	CRE.477
chr16	22641853	22643634	CRE.1813
chr16	24371647	24372945	CRE.1814
chr16	24433657	24433828	CRE.478
chr16	25519173	25519344	CRE.479
chr16	25759561	25760698	CRE.1815
chr16	26717330	26718628	CRE.1816
chr16	27181009	27181824	CRE.1817
chr16	48688684	48688855	CRE.480
chr16	48845581	48845752	CRE.481
chr16	51019215	51019547	CRE.482
chr16	52523671	52524325	CRE.483
chr16	52569010	52569342	CRE.484
chr16	52597970	52598141	CRE.485
chr16	54128543	54128714	CRE.486
chr16	54714114	54714607	CRE.487
chr16	56789720	56789891	CRE.488
chr16	61072015	61072347	CRE.489
chr16	61460827	61461159	CRE.490
chr16	61465596	61465928	CRE.491
chr16	61515999	61516331	CRE.492
chr16	61568841	61569334	CRE.493
chr16	61814521	61816141	CRE.1818
chr16	62049751	62050083	CRE.494
chr16	62949935	62950428	CRE.495
chr16	63328365	63328536	CRE.496
chr16	63816409	63816580	CRE.497
chr16	64313083	64313254	CRE.498
chr16	64564939	64565271	CRE.499
chr16	65624470	65625124	CRE.1819
chr16	65821181	65821513	CRE.500
chr16	67414147	67414318	CRE.501
chr16	68507926	68508097	CRE.502
chr16	68656717	68656888	CRE.503
chr16	68954986	68955318	CRE.504
chr16	69964977	69965470	CRE.1820
chr16	69965621	69965792	CRE.1821
chr16	72167397	72167568	CRE.505
chr16	72633785	72634117	CRE.506
chr16	73095404	73095736	CRE.507
chr16	73482763	73482934	CRE.508
chr16	73505050	73505221	CRE.509
chr16	73525705	73525876	CRE.510
chr16	73539773	73539944	CRE.511
chr16	73817943	73818114	CRE.512
chr16	73831159	73831330	CRE.513
chr16	73912076	73913052	CRE.1822
chr16	74733980	74735600	CRE.1823
chr16	76928245	76928577	CRE.514
chr16	77603993	77604164	CRE.515
chr16	77959523	77959694	CRE.516
chr16	78184494	78184826	CRE.517
chr16	78325231	78325724	CRE.518
chr16	78483616	78483787	CRE.519
chr16	78804666	78804837	CRE.520
chr16	78891482	78891653	CRE.521
chr16	78958217	78958549	CRE.522
chr16	79165730	79166062	CRE.523
chr16	79168499	79168670	CRE.524
chr16	79417680	79417851	CRE.525
chr16	80045918	80046250	CRE.526
chr16	80121525	80122179	CRE.527
chr16	81117429	81117600	CRE.528
chr16	82261448	82261780	CRE.529
chr16	82792700	82792871	CRE.530
chr16	82809481	82809974	CRE.531
chr16	82940617	82940788	CRE.532
chr16	83136832	83137969	CRE.1824
chr16	83327105	83327276	CRE.533
chr16	83548612	83550554	CRE.1825
chr16	84867489	84868787	CRE.1826
chr16	84869099	84870075	CRE.1827
chr16	87278270	87279568	CRE.1828
chr17	694036	694368	CRE.534
chr17	2238364	2238857	CRE.535
chr17	2299650	2300090	CRE.536
chr17	3513852	3514023	CRE.537
chr17	5361139	5361471	CRE.538
chr17	5764203	5764374	CRE.539
chr17	6054725	6054896	CRE.540
chr17	6146980	6147312	CRE.541
chr17	10979645	10979977	CRE.542
chr17	11558688	11558859	CRE.543
chr17	11899720	11900374	CRE.1829
chr17	20062630	20067309	CRE.1830
chr17	21239860	21240514	CRE.1831
chr17	31511861	31512193	CRE.1832
chr17	32541391	32542689	CRE.1833
chr17	33316565	33317058	CRE.544
chr17	34258735	34259228	CRE.1834
chr17	34908326	34908658	CRE.545
chr17	35700629	35700961	CRE.546
chr17	36671769	36672262	CRE.1835
chr17	37038851	37039022	CRE.547
chr17	40471220	40471552	CRE.1836
chr17	40642839	40643332	CRE.548
chr17	42378633	42378804	CRE.549
chr17	43324230	43324884	CRE.1837
chr17	44921039	44922176	CRE.1838
chr17	45687556	45689337	CRE.1839
chr17	48218572	48218904	CRE.550
chr17	48310656	48311471	CRE.1840
chr17	49477583	49478076	CRE.551
chr17	50851666	50852964	CRE.1841
chr17	51639017	51639349	CRE.552
chr17	51752038	51752370	CRE.553
chr17	53389428	53389599	CRE.554
chr17	54427900	54428232	CRE.555
chr17	54461208	54461379	CRE.556
chr17	57598226	57598558	CRE.557
chr17	57940202	57942627	CRE.1842
chr17	61260295	61260788	CRE.558
chr17	64542320	64542491	CRE.559
chr17	65438928	65439421	CRE.560
chr17	65538504	65538675	CRE.561
chr17	66398838	66399009	CRE.562
chr17	67427554	67427886	CRE.563
chr17	71563785	71564117	CRE.564
chr17	74269424	74270722	CRE.1843
chr17	74949890	74950061	CRE.565
chr17	75757441	75757612	CRE.566
chr17	77042769	77043101	CRE.567
chr17	77330901	77332360	CRE.1844
chr17	77675529	77675700	CRE.1845
chr17	77675851	77677632	CRE.1846
chr17	77782335	77782667	CRE.568
chr17	79484694	79487119	CRE.1847
chr17	79976767	79979836	CRE.1848
chr17	82356753	82357246	CRE.1849
chr18	617748	618402	CRE.1850
chr18	3790655	3791470	CRE.1851
chr18	5964390	5964722	CRE.569
chr18	7442532	7442703	CRE.570
chr18	8333152	8333323	CRE.571
chr18	8740733	8742192	CRE.1852
chr18	8742343	8742997	CRE.1853
chr18	8817112	8818571	CRE.1854
chr18	10299528	10299699	CRE.572
chr18	23340296	23342077	CRE.1855
chr18	25174692	25175024	CRE.573
chr18	25275336	25276312	CRE.1856
chr18	27621593	27621925	CRE.574
chr18	28029976	28030147	CRE.575
chr18	28731624	28731795	CRE.576
chr18	31244251	31245549	CRE.1857
chr18	32249891	32250062	CRE.577
chr18	32771300	32771471	CRE.578
chr18	33047029	33047361	CRE.579
chr18	36469646	36470139	CRE.580
chr18	37668504	37670446	CRE.1858
chr18	37714784	37714955	CRE.581
chr18	37946456	37946788	CRE.582
chr18	38176078	38176249	CRE.583
chr18	38482893	38483225	CRE.584
chr18	38759204	38759536	CRE.585
chr18	38965057	38965228	CRE.586
chr18	39039848	39040180	CRE.587
chr18	39105104	39105597	CRE.588
chr18	39571634	39571805	CRE.589
chr18	39681095	39681266	CRE.590
chr18	39713665	39713836	CRE.591
chr18	39909787	39909958	CRE.592
chr18	40122354	40122686	CRE.593
chr18	40152922	40153093	CRE.594
chr18	40387424	40387756	CRE.595
chr18	40855692	40855863	CRE.596
chr18	41784066	41784237	CRE.597
chr18	44599145	44599316	CRE.598
chr18	44814172	44817724	CRE.1859
chr18	45292038	45292531	CRE.599
chr18	45434937	45435108	CRE.600
chr18	47403566	47403737	CRE.601
chr18	48106793	48108091	CRE.1860
chr18	48227992	48228646	CRE.1861
chr18	48228797	48229773	CRE.1862
chr18	48229924	48230417	CRE.1863
chr18	48940144	48940315	CRE.602
chr18	49566511	49566682	CRE.603
chr18	51442021	51442353	CRE.604
chr18	51879696	51880028	CRE.605
chr18	52046178	52046832	CRE.1864
chr18	52451209	52451702	CRE.1865
chr18	52568990	52569161	CRE.606
chr18	52614476	52614647	CRE.607
chr18	52728223	52729038	CRE.1866
chr18	53502295	53502788	CRE.608
chr18	54253756	54255054	CRE.1867
chr18	55078551	55078722	CRE.609
chr18	55692114	55692446	CRE.610
chr18	56059174	56059506	CRE.611
chr18	56400170	56400663	CRE.612
chr18	56818398	56818569	CRE.613
chr18	56911037	56911208	CRE.614
chr18	59353179	59353350	CRE.615
chr18	61401770	61401941	CRE.616
chr18	61471640	61471972	CRE.617
chr18	61629387	61629719	CRE.618
chr18	61947813	61950721	CRE.1868
chr18	61997810	61998625	CRE.1869
chr18	64354112	64354283	CRE.619
chr18	65505643	65505814	CRE.620
chr18	68608917	68609410	CRE.1870
chr18	69020477	69023224	CRE.1871
chr18	73058219	73059356	CRE.1872
chr18	73549206	73549377	CRE.621
chr18	73615477	73616775	CRE.1873
chr18	74768358	74768690	CRE.622
chr18	74799065	74799236	CRE.623
chr18	74870248	74870419	CRE.624
chr18	74901877	74902692	CRE.625
chr18	75057540	75058033	CRE.626
chr18	75621724	75622217	CRE.627
chr18	76359802	76359973	CRE.628
chr18	78430063	78430556	CRE.629
chr19	752748	753402	CRE.1874
chr19	18148868	18150005	CRE.1875
chr19	28736667	28737321	CRE.1876
chr19	30907312	30907805	CRE.630
chr19	31304528	31304699	CRE.631
chr19	31545273	31547215	CRE.1877
chr19	31889418	31889911	CRE.632
chr19	32223348	32225290	CRE.1878
chr19	33437188	33437681	CRE.633
chr19	34359739	34363774	CRE.634
chr19	34363925	34364740	CRE.635
chr19	38063388	38063720	CRE.636
chr19	38791992	38793129	CRE.1879
chr19	39823627	39825730	CRE.1880
chr19	53818169	53819306	CRE.1881
chr19	56894287	56895102	CRE.1882
chr2	513904	514397	CRE.1883
chr2	3488784	3489760	CRE.1884
chr2	4744635	4745772	CRE.1885
chr2	5021397	5021890	CRE.1886
chr2	7871877	7872048	CRE.637
chr2	11391730	11391901	CRE.638
chr2	11921012	11921344	CRE.639
chr2	12398054	12398386	CRE.640
chr2	15837407	15838222	CRE.1887
chr2	16055908	16056079	CRE.641
chr2	16084760	16084931	CRE.642
chr2	18299140	18301404	CRE.1888
chr2	18480014	18480829	CRE.1889
chr2	19461878	19462049	CRE.643
chr2	20915135	20919170	CRE.1890
chr2	21252418	21252911	CRE.644
chr2	21453365	21454113	CRE.645
chr2	21498154	21498486	CRE.646
chr2	21519373	21519705	CRE.647
chr2	21650297	21650629	CRE.648
chr2	21659125	21659457	CRE.649
chr2	21758144	21758476	CRE.650
chr2	21958893	21959064	CRE.651
chr2	22434915	22435086	CRE.652
chr2	22902163	22902495	CRE.653
chr2	22993085	22993256	CRE.654
chr2	23332157	23332489	CRE.655
chr2	23475184	23475677	CRE.1891
chr2	25078349	25079164	CRE.1892
chr2	28470259	28471879	CRE.1893
chr2	29864806	29865138	CRE.656
chr2	31075545	31075716	CRE.657
chr2	31955230	31956528	CRE.1894
chr2	33029567	33029899	CRE.1895
chr2	33704958	33705290	CRE.658
chr2	34384829	34385161	CRE.659
chr2	34567175	34567507	CRE.660
chr2	35912510	35912681	CRE.661
chr2	41084327	41084498	CRE.662
chr2	42562038	42563497	CRE.1896
chr2	43273566	43274381	CRE.1897
chr2	44025100	44025432	CRE.663
chr2	44479966	44480137	CRE.664
chr2	44717610	44717781	CRE.665
chr2	45333483	45333815	CRE.666
chr2	45925314	45926934	CRE.1898
chr2	49217046	49217217	CRE.667
chr2	49237976	49238469	CRE.668
chr2	49356236	49356568	CRE.669
chr2	49384073	49384244	CRE.670
chr2	56262896	56263228	CRE.671
chr2	58363973	58364144	CRE.672
chr2	58951849	58952825	CRE.673
chr2	59659911	59660404	CRE.674
chr2	59948265	59948436	CRE.675
chr2	60289444	60289776	CRE.676
chr2	66532464	66532796	CRE.677
chr2	66686639	66687132	CRE.678
chr2	66926424	66926917	CRE.679
chr2	67221205	67221376	CRE.680
chr2	71696688	71696859	CRE.681
chr2	71849840	71850172	CRE.682
chr2	76281035	76281206	CRE.683
chr2	76555730	76556384	CRE.684
chr2	77602183	77602515	CRE.685
chr2	78574356	78574527	CRE.686
chr2	80091271	80091442	CRE.687
chr2	80575577	80575748	CRE.688
chr2	80678117	80678449	CRE.689
chr2	80861496	80861667	CRE.690
chr2	83163137	83163469	CRE.691
chr2	85405281	85405774	CRE.1899
chr2	99545113	99546089	CRE.1900
chr2	100041479	100041811	CRE.692
chr2	100149088	100149259	CRE.693
chr2	100450725	100451701	CRE.1901
chr2	102850786	102850957	CRE.694
chr2	102975501	102978409	CRE.1902
chr2	103235323	103235494	CRE.695
chr2	103293015	103294313	CRE.1903
chr2	104207472	104208126	CRE.696
chr2	104414781	104415113	CRE.697
chr2	104541902	104542234	CRE.698
chr2	104749730	104750706	CRE.1904
chr2	104888847	104889662	CRE.1905
chr2	105262728	105263060	CRE.699
chr2	105809492	105814171	CRE.1906
chr2	109370756	109371732	CRE.1907
chr2	110858655	110858987	CRE.700
chr2	113235352	113235684	CRE.701
chr2	113731528	113731699	CRE.702
chr2	114046657	114046989	CRE.1908
chr2	115716785	115716956	CRE.703
chr2	115848879	115849211	CRE.704
chr2	116766718	116766889	CRE.705
chr2	118051980	118052151	CRE.706
chr2	118309561	118310215	CRE.707
chr2	120388154	120388647	CRE.1909
chr2	121075233	121075565	CRE.708
chr2	121085511	121086487	CRE.1910
chr2	125535146	125535317	CRE.709
chr2	127147042	127147857	CRE.1911
chr2	132589252	132589584	CRE.710
chr2	133992709	133993524	CRE.1912
chr2	136448166	136448820	CRE.1913
chr2	136629176	136629508	CRE.711
chr2	136990351	136990683	CRE.712
chr2	137159735	137159906	CRE.713
chr2	141790113	141790284	CRE.714
chr2	142718233	142718565	CRE.715
chr2	143823956	143824127	CRE.716
chr2	143955673	143956005	CRE.717
chr2	144400426	144400758	CRE.718
chr2	144477099	144477592	CRE.719
chr2	144514613	144514784	CRE.720
chr2	145111076	145111247	CRE.721
chr2	146265561	146265893	CRE.722
chr2	146591853	146592346	CRE.723
chr2	147464785	147465117	CRE.724
chr2	152406937	152408235	CRE.1914
chr2	153125239	153125571	CRE.725
chr2	154355745	154355916	CRE.726
chr2	155726543	155726875	CRE.727
chr2	155762679	155762850	CRE.728
chr2	156384892	156385063	CRE.729
chr2	156983474	156983645	CRE.730
chr2	157785401	157785572	CRE.731
chr2	159149891	159150062	CRE.732
chr2	161248721	161248892	CRE.733
chr2	161429633	161429804	CRE.734
chr2	161442131	161442463	CRE.735
chr2	162706823	162706994	CRE.736
chr2	163310376	163310547	CRE.737
chr2	163637751	163638405	CRE.1915
chr2	165494170	165494341	CRE.738
chr2	167121410	167121742	CRE.739
chr2	170146066	170146398	CRE.740
chr2	170822943	170823275	CRE.741
chr2	171573812	171574144	CRE.742
chr2	172386680	172387012	CRE.743
chr2	172916827	172917642	CRE.1916
chr2	174283222	174284198	CRE.1917
chr2	175569103	175569435	CRE.744
chr2	175571051	175571544	CRE.745
chr2	175665952	175666123	CRE.746
chr2	176125767	176125938	CRE.747
chr2	176464568	176466027	CRE.1918
chr2	176851410	176851581	CRE.748
chr2	176879669	176880001	CRE.749
chr2	177980608	177980779	CRE.750
chr2	178804244	178804415	CRE.751
chr2	180125203	180126018	CRE.1919
chr2	180321745	180322077	CRE.752
chr2	180459869	180460201	CRE.753
chr2	180460667	180460999	CRE.754
chr2	180846933	180847104	CRE.755
chr2	181835155	181835326	CRE.756
chr2	183554342	183554674	CRE.757
chr2	185724220	185724552	CRE.758
chr2	189441406	189441577	CRE.759
chr2	189902304	189902475	CRE.760
chr2	191859055	191859226	CRE.761
chr2	191877823	191878155	CRE.762
chr2	191918425	191918596	CRE.763
chr2	199206444	199206937	CRE.1920
chr2	200173306	200173799	CRE.764
chr2	201813566	201814864	CRE.1921
chr2	202123196	202123528	CRE.765
chr2	204082248	204082419	CRE.766
chr2	204265015	204265186	CRE.767
chr2	204370525	204370696	CRE.768
chr2	204920632	204920803	CRE.769
chr2	205135876	205136208	CRE.770
chr2	205163122	205163293	CRE.771
chr2	205281922	205282093	CRE.772
chr2	205426838	205427170	CRE.773
chr2	205672099	205672431	CRE.774
chr2	205892292	205892463	CRE.775
chr2	207432386	207433040	CRE.776
chr2	209552188	209553164	CRE.1922
chr2	211238522	211238693	CRE.777
chr2	211908335	211908828	CRE.778
chr2	212109146	212109478	CRE.779
chr2	212215794	212216126	CRE.780
chr2	213069332	213069825	CRE.781
chr2	214588424	214588876	CRE.782
chr2	216183021	216183192	CRE.783
chr2	216864009	216864180	CRE.784
chr2	218024803	218026101	CRE.1923
chr2	219069118	219069450	CRE.785
chr2	219424276	219424608	CRE.786
chr2	219863421	219863592	CRE.787
chr2	220480713	220480884	CRE.788
chr2	220517414	220517746	CRE.789
chr2	221184032	221184203	CRE.790
chr2	221562963	221564422	CRE.1924
chr2	221606099	221607236	CRE.1925
chr2	221692184	221692677	CRE.791
chr2	221926320	221926652	CRE.792
chr2	222753417	222754071	CRE.1926
chr2	223665533	223666509	CRE.1927
chr2	224575081	224575735	CRE.1928
chr2	225496914	225497246	CRE.793
chr2	226497325	226497496	CRE.794
chr2	229273359	229273691	CRE.795
chr2	231660970	231664361	CRE.1929
chr2	233041799	233043580	CRE.1930
chr2	233043892	233045512	CRE.1931
chr2	235864965	235865619	CRE.796
chr2	236180709	236180880	CRE.797
chr2	236867970	236868141	CRE.798
chr2	237421314	237422451	CRE.1932
chr2	239392369	239394794	CRE.1933
chr2	239629967	239631426	CRE.1934
chr2	239631577	239632553	CRE.1935
chr2	240226860	240228158	CRE.1936
chr20	354324	355139	CRE.1937
chr20	675675	676007	CRE.799
chr20	728291	728462	CRE.800
chr20	1064811	1065143	CRE.801
chr20	4256859	4257030	CRE.802
chr20	6561832	6562003	CRE.803
chr20	6650960	6651453	CRE.804
chr20	6975544	6975715	CRE.805
chr20	8168916	8169248	CRE.806
chr20	8652604	8652936	CRE.807
chr20	8717907	8719366	CRE.1938
chr20	8901729	8901900	CRE.808
chr20	8984825	8984996	CRE.809
chr20	11128866	11129037	CRE.810
chr20	11877684	11877855	CRE.811
chr20	12194865	12195036	CRE.812
chr20	12896955	12897287	CRE.813
chr20	15223007	15223339	CRE.814
chr20	15416966	15417137	CRE.815
chr20	15512866	15513037	CRE.816
chr20	21045571	21045903	CRE.817
chr20	21146933	21147104	CRE.818
chr20	21777022	21777515	CRE.819
chr20	31837444	31837615	CRE.820
chr20	32165375	32165546	CRE.821
chr20	37649537	37650835	CRE.1939
chr20	37822924	37824222	CRE.1940
chr20	37851097	37851268	CRE.822
chr20	39083842	39084174	CRE.823
chr20	39447721	39448053	CRE.824
chr20	39541278	39541610	CRE.825
chr20	39601878	39602371	CRE.826
chr20	39616338	39616509	CRE.827
chr20	40833789	40834121	CRE.828
chr20	40859528	40859699	CRE.829
chr20	42182447	42182779	CRE.830
chr20	42896880	42897212	CRE.831
chr20	43113161	43113493	CRE.832
chr20	43325231	43325402	CRE.833
chr20	44831298	44831630	CRE.834
chr20	45340534	45344086	CRE.1941
chr20	45822213	45824960	CRE.1942
chr20	46225159	46225491	CRE.835
chr20	47370812	47373076	CRE.1943
chr20	52477541	52477873	CRE.836
chr20	53003703	53003874	CRE.837
chr20	54876843	54877175	CRE.838
chr20	59397022	59397676	CRE.1944
chr20	59397827	59398159	CRE.1945
chr20	59398310	59398642	CRE.1946
chr20	59398793	59401218	CRE.1947
chr20	59717953	59719412	CRE.1948
chr20	59749124	59751066	CRE.1949
chr20	59751217	59753642	CRE.1950
chr20	60240955	60241126	CRE.839
chr20	61315140	61319175	CRE.1951
chr20	61525418	61526072	CRE.1952
chr20	61629513	61629684	CRE.840
chr20	63102108	63102279	CRE.841
chr21	14333874	14334206	CRE.842
chr21	14694046	14694378	CRE.843
chr21	14720677	14721009	CRE.844
chr21	15659742	15660396	CRE.1953
chr21	16456378	16456549	CRE.845
chr21	16740903	16742684	CRE.1954
chr21	16843328	16843499	CRE.846
chr21	17468173	17468666	CRE.1955
chr21	18026386	18026557	CRE.847
chr21	20327882	20328053	CRE.848
chr21	20574310	20574642	CRE.849
chr21	24948172	24948987	CRE.1956
chr21	26795568	26796544	CRE.1957
chr21	29558343	29558675	CRE.850
chr21	31085665	31085836	CRE.851
chr21	32932018	32932994	CRE.1958
chr21	33199128	33200587	CRE.1959
chr21	34094762	34094933	CRE.852
chr21	34487812	34491042	CRE.1960
chr21	36627923	36629382	CRE.1961
chr21	36772843	36773980	CRE.1962
chr21	36922640	36924260	CRE.1963
chr21	37863479	37863650	CRE.853
chr21	39113728	39115831	CRE.1964
chr21	39730033	39731170	CRE.1965
chr21	39731321	39731814	CRE.1966
chr21	42738053	42739029	CRE.1967
chr22	25824496	25824828	CRE.1968
chr22	25824979	25828370	CRE.1969
chr22	26814669	26814840	CRE.854
chr22	32415889	32416060	CRE.855
chr22	32621542	32623001	CRE.1970
chr22	33853263	33854561	CRE.1971
chr22	35772876	35773047	CRE.856
chr22	36589846	36590017	CRE.857
chr22	37433457	37434272	CRE.1972
chr22	37915866	37916520	CRE.1973
chr22	42318223	42318394	CRE.858
chr22	43004511	43004682	CRE.859
chr22	44270404	44273312	CRE.1974
chr22	44956503	44957962	CRE.1975
chr22	45769499	45769992	CRE.1976
chr22	46845216	46845548	CRE.860
chr22	48154494	48155148	CRE.1977
chr22	48523175	48523829	CRE.1978
chr22	48958991	48959484	CRE.861
chr22	49101566	49101898	CRE.862
chr22	49372394	49372726	CRE.1979
chr3	521403	521735	CRE.863
chr3	540386	540718	CRE.864
chr3	567820	568152	CRE.865
chr3	641916	642248	CRE.866
chr3	966232	966725	CRE.867
chr3	1635338	1635831	CRE.868
chr3	1669519	1669851	CRE.869
chr3	2096011	2096504	CRE.870
chr3	2269085	2269417	CRE.871
chr3	2505606	2508836	CRE.1980
chr3	2741666	2741998	CRE.872
chr3	3611990	3612161	CRE.873
chr3	4733070	4733241	CRE.874
chr3	4748595	4748927	CRE.875
chr3	5426284	5426455	CRE.876
chr3	6020300	6020471	CRE.877
chr3	6865326	6865497	CRE.878
chr3	9153573	9154710	CRE.1981
chr3	13234737	13234908	CRE.879
chr3	14606485	14608427	CRE.1982
chr3	15521777	15522109	CRE.880
chr3	16885114	16885285	CRE.881
chr3	18402121	18403258	CRE.1983
chr3	18966402	18966573	CRE.882
chr3	23108741	23108912	CRE.883
chr3	25454052	25454223	CRE.884
chr3	25609498	25609669	CRE.885
chr3	26934175	26934346	CRE.886
chr3	27910418	27910589	CRE.887
chr3	28265758	28266090	CRE.888
chr3	29209423	29209594	CRE.889
chr3	30810148	30811768	CRE.1984
chr3	30918777	30919914	CRE.1985
chr3	34512168	34512339	CRE.890
chr3	52319941	52321078	CRE.1986
chr3	54203027	54203520	CRE.1987
chr3	54349310	54349642	CRE.891
chr3	54800417	54800749	CRE.892
chr3	55258438	55258770	CRE.893
chr3	55615171	55617274	CRE.1988
chr3	59311253	59311585	CRE.894
chr3	59436162	59436494	CRE.895
chr3	59558197	59558690	CRE.896
chr3	60305688	60305859	CRE.897
chr3	60347174	60347345	CRE.898
chr3	60370094	60370265	CRE.899
chr3	60382867	60383038	CRE.900
chr3	60558922	60559254	CRE.901
chr3	60802676	60804940	CRE.1989
chr3	60940074	60940406	CRE.902
chr3	60989704	60990036	CRE.903
chr3	61220242	61220413	CRE.904
chr3	61459696	61460028	CRE.905
chr3	61735133	61736270	CRE.1990
chr3	64539737	64539908	CRE.906
chr3	65831993	65832808	CRE.1991
chr3	66335406	66336221	CRE.1992
chr3	67699787	67699958	CRE.907
chr3	67737702	67737873	CRE.908
chr3	67897674	67898328	CRE.909
chr3	68922504	68922836	CRE.910
chr3	69231771	69231942	CRE.911
chr3	69579412	69579583	CRE.912
chr3	69970710	69971042	CRE.913
chr3	70005979	70006150	CRE.914
chr3	70302584	70302916	CRE.915
chr3	70595439	70595932	CRE.916
chr3	70606086	70606418	CRE.917
chr3	70619850	70620504	CRE.918
chr3	70627570	70627741	CRE.919
chr3	71392747	71392918	CRE.920
chr3	72203485	72204139	CRE.1993
chr3	73419079	73419894	CRE.1994
chr3	75129091	75129262	CRE.921
chr3	76204027	76204198	CRE.922
chr3	76365360	76365853	CRE.923
chr3	76481137	76481308	CRE.924
chr3	76986993	76987325	CRE.925
chr3	79399532	79399864	CRE.926
chr3	79441780	79441951	CRE.927
chr3	79811046	79811217	CRE.928
chr3	79847487	79847658	CRE.929
chr3	80165758	80166090	CRE.930
chr3	82057782	82057953	CRE.931
chr3	82793527	82794020	CRE.932
chr3	84601122	84601293	CRE.933
chr3	85333474	85333645	CRE.934
chr3	86611787	86612119	CRE.935
chr3	87646836	87647007	CRE.936
chr3	90007688	90009147	CRE.1995
chr3	97594190	97594522	CRE.937
chr3	99056762	99056933	CRE.938
chr3	99656296	99656950	CRE.939
chr3	107989982	107990475	CRE.940
chr3	108006011	108006343	CRE.941
chr3	110941003	110941174	CRE.942
chr3	114527995	114528327	CRE.943
chr3	114554027	114554520	CRE.944
chr3	116186408	116186740	CRE.945
chr3	116409672	116409843	CRE.946
chr3	116887802	116888134	CRE.947
chr3	117758384	117758877	CRE.948
chr3	118821496	118821989	CRE.949
chr3	120265359	120265530	CRE.950
chr3	127009295	127010271	CRE.1996
chr3	127020443	127021097	CRE.1997
chr3	127753731	127754385	CRE.1998
chr3	128273873	128274366	CRE.1999
chr3	129745255	129745909	CRE.2000
chr3	131317239	131318537	CRE.2001
chr3	135346803	135351321	CRE.2002
chr3	135811240	135812377	CRE.2003
chr3	137301378	137301549	CRE.951
chr3	137864303	137864796	CRE.952
chr3	138975344	138975515	CRE.953
chr3	139774686	139775018	CRE.954
chr3	140052783	140053598	CRE.2004
chr3	140384285	140384456	CRE.955
chr3	140751679	140751850	CRE.956
chr3	143746471	143746642	CRE.957
chr3	146953922	146954254	CRE.958
chr3	148267465	148271339	CRE.2005
chr3	154246610	154248713	CRE.2006
chr3	157894005	157894337	CRE.959
chr3	157919886	157920057	CRE.960
chr3	159294416	159294748	CRE.961
chr3	160180704	160181036	CRE.962
chr3	161873980	161874312	CRE.963
chr3	162737929	162738100	CRE.964
chr3	166465019	166465351	CRE.965
chr3	169465385	169465878	CRE.966
chr3	171101992	171102163	CRE.967
chr3	173406636	173406807	CRE.968
chr3	173962678	173963171	CRE.969
chr3	174314286	174314457	CRE.970
chr3	174676045	174676216	CRE.971
chr3	174720724	174721056	CRE.972
chr3	174911813	174912145	CRE.973
chr3	174958716	174959048	CRE.974
chr3	175482313	175482484	CRE.975
chr3	175954132	175954464	CRE.976
chr3	177619267	177620082	CRE.2007
chr3	178669167	178669338	CRE.977
chr3	181234491	181234823	CRE.978
chr3	181487512	181488488	CRE.2008
chr3	182518654	182518825	CRE.979
chr3	183571985	183572156	CRE.980
chr3	184351495	184351827	CRE.981
chr3	185983201	185984338	CRE.2009
chr3	185984650	185984821	CRE.2010
chr3	186239266	186239598	CRE.982
chr3	187572294	187572465	CRE.983
chr3	187910279	187910611	CRE.984
chr3	189200186	189200518	CRE.985
chr3	190545216	190545548	CRE.986
chr3	193298509	193298680	CRE.987
chr3	193702080	193702251	CRE.988
chr3	194462094	194462265	CRE.989
chr3	195914468	195915766	CRE.2011
chr4	1611913	1612406	CRE.990
chr4	3645270	3646729	CRE.2012
chr4	3647041	3649627	CRE.2013
chr4	3787959	3788130	CRE.2014
chr4	3788281	3788613	CRE.2015
chr4	3853522	3854176	CRE.2016
chr4	4735766	4736581	CRE.2017
chr4	5747771	5748425	CRE.2018
chr4	6944073	6945049	CRE.2019
chr4	7255304	7256119	CRE.2020
chr4	7376824	7378122	CRE.2021
chr4	7587996	7588650	CRE.2022
chr4	11117530	11117701	CRE.991
chr4	11603750	11604404	CRE.2023
chr4	11869319	11869490	CRE.992
chr4	11966106	11966438	CRE.993
chr4	13783982	13784314	CRE.994
chr4	14618080	14618251	CRE.995
chr4	14670440	14671738	CRE.2024
chr4	16838138	16838792	CRE.2025
chr4	17058380	17060000	CRE.2026
chr4	17069133	17069304	CRE.996
chr4	18882325	18882979	CRE.2027
chr4	20338454	20338625	CRE.997
chr4	23014172	23014343	CRE.998
chr4	23039108	23039279	CRE.999
chr4	23874041	23874534	CRE.1000
chr4	24303357	24303850	CRE.1001
chr4	24993658	24994473	CRE.2028
chr4	25131557	25132050	CRE.2029
chr4	25821610	25821942	CRE.1002
chr4	26206595	26206766	CRE.1003
chr4	27710008	27710823	CRE.2030
chr4	28978300	28978471	CRE.1004
chr4	30640360	30640692	CRE.1005
chr4	30651290	30651944	CRE.1006
chr4	31261701	31262194	CRE.1007
chr4	35517868	35518039	CRE.1008
chr4	35806121	35806292	CRE.1009
chr4	35824367	35824699	CRE.1010
chr4	36016703	36016874	CRE.1011
chr4	38887757	38892114	CRE.2031
chr4	52597492	52597663	CRE.1012
chr4	52637214	52638512	CRE.2032
chr4	52638663	52639800	CRE.2033
chr4	52639951	52642054	CRE.2034
chr4	52872950	52874892	CRE.2035
chr4	52968513	52969328	CRE.2036
chr4	56104973	56107720	CRE.2037
chr4	57278990	57279322	CRE.1013
chr4	57355340	57355672	CRE.1014
chr4	57363127	57363620	CRE.1015
chr4	57497563	57498056	CRE.1016
chr4	57635877	57636048	CRE.1017
chr4	57689598	57690252	CRE.1018
chr4	57737664	57737835	CRE.1019
chr4	58253480	58253973	CRE.1020
chr4	58288291	58288784	CRE.1021
chr4	60195551	60195722	CRE.1022
chr4	61812356	61812527	CRE.1023
chr4	61820192	61820363	CRE.1024
chr4	62672008	62672179	CRE.1025
chr4	62847547	62847718	CRE.1026
chr4	64225631	64225802	CRE.1027
chr4	65611690	65611861	CRE.1028
chr4	66950019	66950512	CRE.1029
chr4	67047496	67047989	CRE.1030
chr4	67342825	67343640	CRE.2038
chr4	74505127	74505459	CRE.2039
chr4	74505610	74506264	CRE.2040
chr4	78952133	78952787	CRE.2041
chr4	78992490	78992822	CRE.1031
chr4	79984767	79984938	CRE.1032
chr4	80198998	80199169	CRE.1033
chr4	80541232	80541403	CRE.1034
chr4	83794101	83794594	CRE.1035
chr4	84001686	84002018	CRE.1036
chr4	84474198	84474369	CRE.1037
chr4	85741672	85742648	CRE.2042
chr4	90668211	90668382	CRE.1038
chr4	92222572	92222743	CRE.1039
chr4	92950191	92950362	CRE.1040
chr4	93185336	93185507	CRE.1041
chr4	93675874	93676045	CRE.1042
chr4	96755633	96755965	CRE.1043
chr4	97197844	97198176	CRE.1044
chr4	98721220	98721552	CRE.1045
chr4	100147690	100147861	CRE.1046
chr4	101191812	101191983	CRE.1047
chr4	105046254	105046586	CRE.1048
chr4	106434670	106434841	CRE.1049
chr4	108364634	108366254	CRE.2043
chr4	108849288	108849459	CRE.1050
chr4	110411287	110412102	CRE.2044
chr4	112513672	112513843	CRE.1051
chr4	113637758	113639056	CRE.2045
chr4	113847458	113847629	CRE.1052
chr4	114945896	114946067	CRE.1053
chr4	115607457	115607628	CRE.1054
chr4	118239800	118239971	CRE.1055
chr4	123351675	123352168	CRE.2046
chr4	123352319	123352490	CRE.2047
chr4	123396749	123396920	CRE.1056
chr4	128553594	128553765	CRE.1057
chr4	128653185	128654805	CRE.2048
chr4	129281528	129281860	CRE.1058
chr4	129362868	129363361	CRE.1059
chr4	129421154	129421486	CRE.1060
chr4	133518001	133518494	CRE.1061
chr4	133968796	133970094	CRE.2049
chr4	134099550	134099721	CRE.1062
chr4	136318086	136318579	CRE.1063
chr4	137161334	137161505	CRE.1064
chr4	137857689	137857860	CRE.1065
chr4	137863951	137864283	CRE.1066
chr4	140113632	140114286	CRE.2050
chr4	145481925	145482096	CRE.1067
chr4	148748524	148748856	CRE.1068
chr4	151986757	151986928	CRE.1069
chr4	152197189	152197521	CRE.1070
chr4	153928069	153930977	CRE.2051
chr4	154827930	154828101	CRE.1071
chr4	156735588	156735920	CRE.1072
chr4	157381392	157382046	CRE.2052
chr4	157382197	157383173	CRE.2053
chr4	159109621	159110275	CRE.2054
chr4	160070937	160071108	CRE.1073
chr4	163527409	163527580	CRE.1074
chr4	163968392	163969529	CRE.2055
chr4	164131179	164131350	CRE.1075
chr4	165683811	165683982	CRE.1076
chr4	166043550	166043721	CRE.1077
chr4	166174500	166174671	CRE.1078
chr4	168743638	168743970	CRE.1079
chr4	169934842	169935657	CRE.2056
chr4	170284180	170284673	CRE.1080
chr4	170503967	170504460	CRE.1081
chr4	171110778	171110949	CRE.1082
chr4	172657336	172657507	CRE.1083
chr4	172721286	172722262	CRE.2057
chr4	173498931	173499263	CRE.1084
chr4	173735629	173735800	CRE.1085
chr4	174170442	174170613	CRE.1086
chr4	176483992	176484807	CRE.2058
chr4	177351739	177352232	CRE.1087
chr4	178488849	178489020	CRE.1088
chr4	179748966	179749298	CRE.1089
chr4	180304097	180304590	CRE.1090
chr4	180666839	180667010	CRE.1091
chr4	181332068	181332400	CRE.1092
chr4	181350753	181350924	CRE.1093
chr4	181660256	181660749	CRE.1094
chr4	181661672	181661843	CRE.1095
chr4	181688542	181688713	CRE.1096
chr4	181748671	181748842	CRE.1097
chr4	181799445	181799616	CRE.1098
chr4	181807900	181808071	CRE.1099
chr4	182383651	182385593	CRE.2059
chr4	184039151	184041093	CRE.2060
chr4	185015848	185017146	CRE.2061
chr4	186612758	186613734	CRE.2062
chr4	186820032	186820686	CRE.2063
chr4	187465251	187465422	CRE.1100
chr4	188450741	188450912	CRE.1101
chr5	3193887	3195185	CRE.2064
chr5	3778127	3778298	CRE.1102
chr5	3876105	3876437	CRE.1103
chr5	4489990	4490322	CRE.1104
chr5	4576655	4577470	CRE.2065
chr5	9541083	9541254	CRE.1105
chr5	9693894	9694065	CRE.1106
chr5	9917643	9917975	CRE.1107
chr5	11288618	11288789	CRE.2066
chr5	11288940	11289433	CRE.2067
chr5	12314945	12316082	CRE.2068
chr5	19044292	19045590	CRE.2069
chr5	23583806	23583977	CRE.1108
chr5	25447905	25449203	CRE.2070
chr5	27124334	27124505	CRE.1109
chr5	28312462	28312794	CRE.1110
chr5	30856037	30856208	CRE.1111
chr5	31415230	31415562	CRE.1112
chr5	37906403	37906896	CRE.1113
chr5	38641021	38641353	CRE.1114
chr5	39527156	39527327	CRE.1115
chr5	44035804	44035975	CRE.1116
chr5	51107030	51107362	CRE.1117
chr5	51765768	51766100	CRE.1118
chr5	53360313	53360645	CRE.1119
chr5	54197221	54197553	CRE.1120
chr5	56676138	56676631	CRE.1121
chr5	60453157	60453489	CRE.1122
chr5	61318851	61320471	CRE.2071
chr5	63962133	63967134	CRE.1123
chr5	64584764	64587833	CRE.2072
chr5	65692639	65693132	CRE.2073
chr5	65693283	65693776	CRE.2074
chr5	66409847	66410823	CRE.2075
chr5	68137791	68137962	CRE.1124
chr5	71693760	71694736	CRE.2076
chr5	77595266	77595920	CRE.1125
chr5	77653065	77653236	CRE.1126
chr5	80069495	80069666	CRE.1127
chr5	82030866	82032647	CRE.2077
chr5	84663473	84663966	CRE.1128
chr5	84949385	84949717	CRE.1129
chr5	90130962	90131455	CRE.2078
chr5	90341895	90342388	CRE.1130
chr5	90597804	90599263	CRE.2079
chr5	91490380	91490873	CRE.1131
chr5	92616151	92616483	CRE.1132
chr5	92880588	92880759	CRE.1133
chr5	93328574	93331643	CRE.2080
chr5	94691393	94691564	CRE.1134
chr5	94721425	94721757	CRE.1135
chr5	97694155	97694487	CRE.1136
chr5	102836664	102836835	CRE.2081
chr5	102836986	102837479	CRE.2082
chr5	105509474	105509645	CRE.2083
chr5	105509796	105510450	CRE.2084
chr5	107478489	107478660	CRE.1137
chr5	107501782	107503241	CRE.2085
chr5	109743304	109744119	CRE.2086
chr5	110348508	110348679	CRE.1138
chr5	113266930	113267101	CRE.1139
chr5	116448998	116449491	CRE.1140
chr5	116658956	116659288	CRE.1141
chr5	116813612	116813783	CRE.1142
chr5	118392896	118393067	CRE.1143
chr5	118565351	118565844	CRE.1144
chr5	118736506	118736838	CRE.1145
chr5	119741792	119742446	CRE.1146
chr5	120159987	120160319	CRE.1147
chr5	120397288	120397459	CRE.1148
chr5	123157483	123158137	CRE.1149
chr5	124179997	124180168	CRE.1150
chr5	125049943	125050114	CRE.1151
chr5	125390197	125390690	CRE.1152
chr5	125898872	125899687	CRE.1153
chr5	125976499	125976992	CRE.1154
chr5	126902452	126902784	CRE.1155
chr5	126924540	126924872	CRE.1156
chr5	127062796	127063933	CRE.1157
chr5	133340720	133340891	CRE.1158
chr5	133364497	133364829	CRE.1159
chr5	133467751	133468083	CRE.1160
chr5	139106277	139106609	CRE.1161
chr5	139147441	139147773	CRE.1162
chr5	141719095	141719427	CRE.1163
chr5	142314895	142315066	CRE.1164
chr5	143168238	143168409	CRE.1165
chr5	145547983	145548154	CRE.1166
chr5	146306201	146306372	CRE.1167
chr5	146933146	146933317	CRE.1168
chr5	149367305	149368120	CRE.2087
chr5	154260690	154260861	CRE.1169
chr5	155091966	155092137	CRE.1170
chr5	155133241	155133895	CRE.1171
chr5	155498723	155499216	CRE.1172
chr5	155626614	155626785	CRE.1173
chr5	155736089	155736260	CRE.1174
chr5	156250687	156251019	CRE.1175
chr5	156631094	156631426	CRE.1176
chr5	158775880	158776051	CRE.1177
chr5	159049816	159050148	CRE.2088
chr5	159050299	159053368	CRE.2089
chr5	159208005	159208337	CRE.1178
chr5	160551063	160551395	CRE.1179
chr5	163054274	163055572	CRE.2090
chr5	163207718	163207889	CRE.1180
chr5	163695560	163697180	CRE.2091
chr5	164084923	164085255	CRE.1181
chr5	164344994	164345970	CRE.2092
chr5	164832438	164833253	CRE.1182
chr5	165034691	165034862	CRE.1183
chr5	165121240	165121411	CRE.1184
chr5	165305493	165305825	CRE.1185
chr5	166554473	166554805	CRE.1186
chr5	167194397	167194568	CRE.1187
chr5	167267382	167267875	CRE.1188
chr5	167443765	167444097	CRE.1189
chr5	167508218	167508550	CRE.1190
chr5	168796498	168799567	CRE.2093
chr5	168886311	168886482	CRE.1191
chr5	169571482	169571653	CRE.1192
chr5	169920196	169920367	CRE.1193
chr5	170452725	170453057	CRE.1194
chr5	171468889	171469704	CRE.2094
chr5	171519030	171521938	CRE.2095
chr5	171667623	171667794	CRE.1195
chr5	173781729	173782866	CRE.2096
chr5	175778554	175779691	CRE.2097
chr5	176843509	176847866	CRE.2098
chr5	178477049	178477220	CRE.1196
chr5	180026735	180028516	CRE.2099
chr6	761769	762101	CRE.1197
chr6	1287534	1287705	CRE.1198
chr6	2072987	2073158	CRE.1199
chr6	2111213	2111706	CRE.1200
chr6	2147949	2148442	CRE.1201
chr6	2415257	2415428	CRE.1202
chr6	2559388	2559559	CRE.1203
chr6	3540015	3540669	CRE.2100
chr6	9139854	9140830	CRE.2101
chr6	9398027	9399808	CRE.2102
chr6	9425606	9425938	CRE.1204
chr6	9453618	9453789	CRE.1205
chr6	11917485	11919749	CRE.2103
chr6	13480526	13481502	CRE.2104
chr6	13481653	13481985	CRE.2105
chr6	13786628	13788409	CRE.2106
chr6	15256317	15256971	CRE.2107
chr6	18697596	18697767	CRE.1206
chr6	19100731	19101063	CRE.1207
chr6	19720893	19721064	CRE.1208
chr6	19976171	19977147	CRE.1209
chr6	21147783	21148276	CRE.1210
chr6	22117716	22118048	CRE.1211
chr6	24157895	24158549	CRE.2108
chr6	27187350	27188004	CRE.2109
chr6	28953194	28954653	CRE.2110
chr6	29588182	29588514	CRE.1212
chr6	31270153	31270485	CRE.1213
chr6	33732854	33733669	CRE.2111
chr6	33807879	33808050	CRE.1214
chr6	34068128	34069104	CRE.2112
chr6	34069255	34069587	CRE.2113
chr6	34069738	34070070	CRE.2114
chr6	35060020	35060191	CRE.1215
chr6	35414126	35415746	CRE.2115
chr6	35596565	35596897	CRE.1216
chr6	38391640	38391972	CRE.1217
chr6	38625128	38625621	CRE.1218
chr6	42406267	42407082	CRE.2116
chr6	43683333	43683665	CRE.1219
chr6	43950755	43952697	CRE.2117
chr6	44918488	44918981	CRE.1220
chr6	47016121	47017258	CRE.2118
chr6	47137366	47137698	CRE.1221
chr6	48119122	48119293	CRE.1222
chr6	50234142	50234635	CRE.1223
chr6	50333838	50334009	CRE.1224
chr6	50436803	50437135	CRE.1225
chr6	50534920	50535252	CRE.1226
chr6	50956328	50956660	CRE.1227
chr6	51024433	51024604	CRE.1228
chr6	51429104	51429275	CRE.1229
chr6	52045476	52045808	CRE.1230
chr6	53027382	53027553	CRE.1231
chr6	55420859	55421352	CRE.1232
chr6	60430358	60430529	CRE.1233
chr6	62169495	62170954	CRE.2119
chr6	64167057	64167228	CRE.1234
chr6	66471518	66471689	CRE.1235
chr6	70336440	70338704	CRE.2120
chr6	71794785	71795117	CRE.1236
chr6	77212106	77212277	CRE.1237
chr6	81898387	81898558	CRE.1238
chr6	87796201	87796855	CRE.2121
chr6	87797006	87797338	CRE.2122
chr6	90644459	90644791	CRE.1239
chr6	90787687	90788019	CRE.1240
chr6	91087999	91088170	CRE.1241
chr6	91135437	91135769	CRE.1242
chr6	91461532	91461703	CRE.1243
chr6	91633207	91634183	CRE.2123
chr6	93844609	93844941	CRE.1244
chr6	94088969	94089140	CRE.1245
chr6	95629063	95630361	CRE.2124
chr6	97369290	97369461	CRE.1246
chr6	97388147	97388801	CRE.1247
chr6	97501145	97502604	CRE.2125
chr6	97850582	97851236	CRE.1248
chr6	98498309	98498802	CRE.1249
chr6	99185974	99186306	CRE.1250
chr6	100456335	100457150	CRE.1251
chr6	101296243	101296575	CRE.1252
chr6	101518299	101518470	CRE.1253
chr6	102249357	102249528	CRE.1254
chr6	102798294	102799431	CRE.2126
chr6	103468069	103468240	CRE.1255
chr6	103543586	103544079	CRE.1256
chr6	105604157	105604489	CRE.1257
chr6	105770284	105770455	CRE.1258
chr6	105991613	105995487	CRE.2127
chr6	107643135	107643467	CRE.1259
chr6	107668750	107669082	CRE.1260
chr6	110364887	110365058	CRE.1261
chr6	114615390	114615561	CRE.1262
chr6	115158717	115159210	CRE.1263
chr6	117644649	117644981	CRE.1264
chr6	117938305	117939120	CRE.2128
chr6	119454198	119456462	CRE.2129
chr6	119721002	119721334	CRE.1265
chr6	120385685	120386017	CRE.1266
chr6	121886010	121886342	CRE.1267
chr6	125670465	125671119	CRE.2130
chr6	126174337	126174508	CRE.1268
chr6	126772887	126774024	CRE.2131
chr6	128188059	128188230	CRE.1269
chr6	133436805	133436976	CRE.1270
chr6	134829373	134830027	CRE.2132
chr6	134830178	134831637	CRE.2133
chr6	137341348	137343129	CRE.2134
chr6	137878421	137879880	CRE.2135
chr6	139648714	139648885	CRE.1271
chr6	140077751	140078244	CRE.1272
chr6	140319061	140319393	CRE.1273
chr6	141058683	141058854	CRE.1274
chr6	141990433	141990604	CRE.1275
chr6	143960723	143960894	CRE.1276
chr6	145657715	145657886	CRE.1277
chr6	148866660	148866831	CRE.1278
chr6	149236576	149237069	CRE.1279
chr6	150118254	150119391	CRE.2136
chr6	150119542	150119874	CRE.2137
chr6	150696012	150696666	CRE.2138
chr6	155441583	155441754	CRE.1280
chr6	156029310	156029642	CRE.1281
chr6	158007521	158010268	CRE.2139
chr6	159174379	159175033	CRE.2140
chr6	163999421	163999914	CRE.1282
chr6	165053821	165054153	CRE.1283
chr6	166728338	166729636	CRE.2141
chr6	167719681	167720335	CRE.2142
chr6	168427842	168428174	CRE.2143
chr6	169445394	169446692	CRE.2144
chr6	170252105	170254369	CRE.2145
chr7	284584	285238	CRE.2146
chr7	285389	285560	CRE.2147
chr7	1218419	1219234	CRE.2148
chr7	1237407	1237578	CRE.1284
chr7	2166326	2166497	CRE.1285
chr7	4784178	4784349	CRE.1286
chr7	5415041	5415373	CRE.2149
chr7	7772567	7772738	CRE.1287
chr7	8552167	8552499	CRE.1288
chr7	8906786	8906957	CRE.1289
chr7	9433996	9434328	CRE.1290
chr7	10724571	10724742	CRE.1291
chr7	11726180	11726673	CRE.1292
chr7	13834787	13834958	CRE.1293
chr7	14452021	14452192	CRE.1294
chr7	15215835	15216302	CRE.1295
chr7	15257748	15258080	CRE.1296
chr7	15352224	15352717	CRE.1297
chr7	15722476	15722647	CRE.1298
chr7	15839076	15840374	CRE.2150
chr7	16773629	16774766	CRE.2151
chr7	18995289	18995460	CRE.1299
chr7	19577407	19577739	CRE.1300
chr7	19578627	19578959	CRE.1301
chr7	20453326	20453497	CRE.1302
chr7	21826926	21827419	CRE.1303
chr7	22466985	22467156	CRE.1304
chr7	25240427	25240598	CRE.1305
chr7	25317988	25318481	CRE.1306
chr7	25520388	25520559	CRE.1307
chr7	25860952	25861123	CRE.1308
chr7	26100547	26102489	CRE.2152
chr7	26420468	26420639	CRE.1309
chr7	26725001	26725172	CRE.1310
chr7	26813755	26813926	CRE.1311
chr7	26841416	26841748	CRE.1312
chr7	27111695	27112027	CRE.1313
chr7	27634889	27635060	CRE.1314
chr7	28351406	28351577	CRE.1315
chr7	29749054	29752445	CRE.2153
chr7	32317526	32320112	CRE.2154
chr7	33593983	33594315	CRE.1316
chr7	34841081	34841896	CRE.2155
chr7	34851545	34851716	CRE.1317
chr7	35003767	35004260	CRE.2156
chr7	36034593	36038789	CRE.2157
chr7	36986510	36986681	CRE.1318
chr7	38448697	38451283	CRE.2158
chr7	38978479	38979133	CRE.1319
chr7	39114215	39114547	CRE.1320
chr7	39184855	39185187	CRE.1321
chr7	43531406	43532221	CRE.2159
chr7	44217541	44219161	CRE.2160
chr7	47385184	47385999	CRE.2161
chr7	48742216	48743192	CRE.2162
chr7	51812408	51812740	CRE.1322
chr7	55080982	55081958	CRE.2163
chr7	67823143	67823958	CRE.2164
chr7	68064280	68064451	CRE.1323
chr7	69861449	69861781	CRE.1324
chr7	70183027	70183198	CRE.1325
chr7	70552601	70552772	CRE.1326
chr7	70656613	70657267	CRE.2165
chr7	73741372	73741865	CRE.2166
chr7	73742016	73744119	CRE.2167
chr7	74514070	74515046	CRE.2168
chr7	89815621	89815953	CRE.1327
chr7	89837820	89838152	CRE.2169
chr7	90415542	90415713	CRE.1328
chr7	91212079	91213216	CRE.2170
chr7	91404290	91404461	CRE.1329
chr7	91828682	91828853	CRE.1330
chr7	93245756	93246088	CRE.1331
chr7	96595645	96596782	CRE.2171
chr7	96909311	96909643	CRE.1332
chr7	96987648	96987980	CRE.1333
chr7	96988538	96989031	CRE.1334
chr7	101605962	101606455	CRE.1335
chr7	102925503	102926479	CRE.2172
chr7	104774650	104774982	CRE.1336
chr7	105347122	105347937	CRE.2173
chr7	105348088	105348259	CRE.2174
chr7	107002155	107002487	CRE.1337
chr7	108603146	108604766	CRE.2175
chr7	109704367	109704699	CRE.1338
chr7	109864728	109865060	CRE.1339
chr7	109972281	109972452	CRE.1340
chr7	111106837	111107169	CRE.1341
chr7	114064441	114064612	CRE.1342
chr7	114345518	114345850	CRE.1343
chr7	114488998	114489169	CRE.1344
chr7	114554259	114554430	CRE.1345
chr7	114772583	114772915	CRE.1346
chr7	115701181	115701352	CRE.1347
chr7	115729212	115729544	CRE.1348
chr7	115776945	115777277	CRE.1349
chr7	117286524	117286695	CRE.1350
chr7	120636495	120636666	CRE.1351
chr7	122328709	122329041	CRE.1352
chr7	125027059	125027230	CRE.1353
chr7	126991364	126991535	CRE.1354
chr7	127074223	127074555	CRE.1355
chr7	127619682	127620336	CRE.2176
chr7	127699634	127699805	CRE.1356
chr7	127794191	127794362	CRE.1357
chr7	128112026	128113646	CRE.2177
chr7	131550369	131550701	CRE.2178
chr7	131550852	131551506	CRE.2179
chr7	131551657	131551989	CRE.2180
chr7	132414833	132415326	CRE.1358
chr7	134695350	134695521	CRE.1359
chr7	138917761	138918898	CRE.2181
chr7	140229210	140231152	CRE.2182
chr7	140231303	140232440	CRE.2183
chr7	145176840	145177011	CRE.1360
chr7	146214905	146215237	CRE.1361
chr7	146290414	146290585	CRE.1362
chr7	146420254	146420425	CRE.1363
chr7	146653990	146654483	CRE.1364
chr7	147859102	147859434	CRE.1365
chr7	148173324	148173978	CRE.1366
chr7	148707952	148709089	CRE.2184
chr7	149787225	149791099	CRE.2185
chr7	154480619	154481112	CRE.2186
chr7	155018220	155018552	CRE.1367
chr7	157776016	157776187	CRE.2187
chr7	157776821	157776992	CRE.2188
chr7	157777143	157777636	CRE.2189
chr8	4162083	4162254	CRE.1368
chr8	4779301	4782692	CRE.2190
chr8	5081389	5081721	CRE.1369
chr8	6863751	6864405	CRE.2191
chr8	8669004	8670302	CRE.2192
chr8	9183481	9183974	CRE.2193
chr8	10272469	10272962	CRE.2194
chr8	10329195	10330010	CRE.2195
chr8	11612048	11614634	CRE.2196
chr8	11746116	11747092	CRE.2197
chr8	13168436	13168607	CRE.1370
chr8	16478692	16478863	CRE.1371
chr8	17617576	17617747	CRE.1372
chr8	19423503	19424962	CRE.2198
chr8	19972867	19974487	CRE.2199
chr8	20819249	20819581	CRE.1373
chr8	20977325	20977496	CRE.1374
chr8	22085928	22087226	CRE.2200
chr8	28308288	28308459	CRE.1375
chr8	30560804	30562263	CRE.2201
chr8	33804798	33804969	CRE.1376
chr8	34173881	34174213	CRE.1377
[truncated: 275 more rows]
