# Supplementary material for: Differentially Active and Conserved Neural Enhancers Define Two Forms of Adaptive Noncoding Evolution in Humans
Source: Genome Biol Evol. 2022 Jul 22;14(8):evac108. doi: 10.1093/gbe/evac108 (PMC9348619; doi:10.1093/gbe/evac108)
Supplement: evac108_Supplementary_Data [file evac108_supplementary_data.zip › STable8.xlsx]

## Sheet: Sheet1
Differential expression of the CREs examined. P-values were used in the analysis, but the adjusted p-values (FDR 5%) are reported here.
CRE	logFC	AveExpr	t	P.Value	adj.P.Val	B
CRE.2165	2.37263	7.91536	89.0605	9.15091e-31	2.45244e-28	60.1459
CRE.994	2.468	8.04676	76.6582	2.87123e-29	3.84744e-27	56.962
CRE.1858	-2.15245	7.78262	-73.0356	8.72706e-29	7.10429e-27	56.1195
CRE.1799	-2.48995	7.92681	-72.4187	1.06034e-28	7.10429e-27	55.9265
CRE.458	1.98422	7.85307	68.4384	3.88094e-28	2.08018e-26	54.4915
CRE.1812	2.12869	7.86183	64.3976	1.56757e-27	7.00179e-26	53.1469
CRE.1153	-1.97074	7.74617	-58.9346	1.19583e-26	4.57833e-25	51.2045
CRE.1868	3.97107	8.16457	58.4873	1.42389e-26	4.77004e-25	50.9975
CRE.2238	3.04029	7.87558	55.8191	4.14807e-26	1.2352e-24	49.9478
CRE.2024	2.09459	7.93512	54.1669	8.25077e-26	2.16978e-24	49.2693
CRE.2069	2.71852	8.13796	53.9863	8.90583e-26	2.16978e-24	49.1935
CRE.1776	2.53814	8.16941	49.6356	6.08219e-25	1.35836e-23	47.2868
CRE.1652	5.07027	8.06591	47.6265	1.56287e-24	3.22192e-23	46.3448
CRE.1210	6.39556	8.3138	43.9521	9.75924e-24	1.8682e-22	44.5081
CRE.1620	-1.79999	7.89945	-43.4089	1.29569e-23	2.31496e-22	44.1065
CRE.2101	4.23213	7.8357	39.3468	1.21236e-22	2.03071e-21	41.9638
CRE.2248	-4.97304	8.38181	-37.7914	3.03071e-22	4.77783e-21	40.9754
CRE.1654	1.74957	8.04153	37.2291	4.25918e-22	6.34145e-21	40.6897
CRE.2033	2.17343	8.10163	36.4751	6.77465e-22	9.55582e-21	40.2182
CRE.106	9.0071	8.1048	34.6085	2.22746e-21	2.98479e-20	39.0147
CRE.1002	-2.16983	7.77985	-34.2337	2.84982e-21	3.63692e-20	38.5675
CRE.1030	5.91759	8.36183	33.6292	4.26424e-21	5.19462e-20	38.4431
CRE.923	-2.86298	8.47665	-32.3141	1.05021e-20	1.22372e-19	37.4087
CRE.1543	1.6733	8.10143	32.0832	1.23479e-20	1.37885e-19	37.2584
CRE.2212	4.87303	7.79874	31.953	1.35346e-20	1.40855e-19	37.1628
CRE.495	10.03	7.85604	31.9394	1.3665e-20	1.40855e-19	37.1542
CRE.2093	-1.82528	7.92407	-31.358	2.06813e-20	2.05281e-19	36.5254
CRE.1689	1.89445	8.30665	29.3003	9.53148e-20	9.12299e-19	35.1674
CRE.1639	4.40419	8.29176	28.3692	1.9684e-19	1.79143e-18	34.4538
CRE.2233	-1.40423	7.83816	-28.3458	2.00533e-19	1.79143e-18	34.1791
CRE.1618	1.57302	7.90822	27.7344	3.26975e-19	2.82676e-18	33.901
CRE.1504	8.08434	8.36305	26.6256	8.1504e-19	6.82596e-18	33.2014
CRE.2135	-11.1274	8.44806	-26.1666	1.20209e-18	9.7624e-18	32.5413
CRE.1833	-1.84099	8.41299	-25.6247	1.91754e-18	1.51148e-17	32.0492
CRE.694	-1.86475	8.41227	-25.5544	2.03885e-18	1.56118e-17	31.9857
CRE.773	1.31677	8.17663	25.3842	2.36625e-18	1.76154e-17	31.8675
CRE.2222	-1.52994	8.60823	-22.7007	2.82753e-17	2.04805e-16	29.2948
CRE.2063	-2.05236	8.75678	-22.2343	4.47237e-17	3.1542e-16	28.8219
CRE.1758	5.09759	7.79512	21.855	6.53619e-17	4.37925e-16	28.4542
CRE.2112	-2.57742	8.00142	-22.0483	5.38286e-17	3.69899e-16	28.3917
CRE.1825	1.52269	8.24244	21.6608	7.95574e-17	5.20034e-16	28.2458
CRE.2246	-7.03041	8.3431	-21.5128	9.25226e-17	5.90382e-16	27.8309
CRE.1869	1.19934	7.90921	21.0094	1.55686e-16	9.70322e-16	27.5513
CRE.1206	-1.67848	7.92603	-20.9814	1.6032e-16	9.76497e-16	27.2608
CRE.2236	-2.16228	8.44425	-20.6486	2.27661e-16	1.35585e-15	27.1329
CRE.2232	2.37829	8.7341	19.6447	6.76897e-16	3.85975e-15	26.1235
CRE.378	1.24079	7.92981	19.6976	6.38387e-16	3.7193e-15	26.0943
CRE.1751	-1.04378	7.72163	-19.1304	1.20615e-15	6.73434e-15	25.1631
CRE.742	-1.17946	7.97888	-18.6643	2.0607e-15	1.12708e-14	24.6139
CRE.1566	4.00743	8.28876	18.3632	2.93099e-15	1.57101e-14	24.5572
CRE.1479	-3.22862	8.13077	-17.5297	7.98436e-15	4.1957e-14	23.2098
CRE.1740	1.1592	8.05257	16.7876	2.01904e-14	1.02095e-13	22.5242
CRE.1947	-2.23133	7.92146	-16.928	1.68948e-14	8.70734e-14	22.4416
CRE.2008	-1.0194	8.03564	-16.6941	2.2748e-14	1.12898e-13	22.1242
CRE.1678	1.63935	7.85983	16.4167	3.25237e-14	1.58479e-13	22.0306
CRE.1842	1.15084	7.89988	15.6649	8.8004e-14	4.13773e-13	21.003
CRE.1656	1.1284	8.05649	15.596	9.66039e-14	4.46377e-13	20.9053
CRE.1958	-1.51518	7.75472	-15.7578	7.76509e-14	3.71615e-13	20.8471
CRE.1631	-1.06679	8.31976	-13.3576	2.43962e-12	1.10817e-11	17.279
CRE.735	-2.71871	7.99144	-12.9287	4.7545e-12	2.10156e-11	16.5875
CRE.161	1.28958	7.59141	12.9249	4.78339e-12	2.10156e-11	16.5291
CRE.1929	1.31395	7.95334	12.6998	6.83621e-12	2.955e-11	16.511
CRE.1950	0.804994	7.80685	12.1557	1.65403e-11	7.0362e-11	15.5844
CRE.1890	0.888988	8.16524	12.0918	1.83827e-11	7.69776e-11	15.4903
CRE.1734	-1.50331	7.8687	-11.9077	2.49843e-11	1.03012e-10	14.8693
CRE.2011	0.656086	7.87435	11.6763	3.69267e-11	1.49945e-10	14.7562
CRE.1819	1.9131	7.73128	11.4777	5.18692e-11	2.07477e-10	14.3988
CRE.2202	1.09089	8.08995	11.1249	9.58434e-11	3.77736e-10	13.7715
CRE.1389	1.11881	7.6146	11.0987	1.00366e-10	3.89827e-10	13.4299
CRE.1780	-3.0512	7.86342	-10.4809	3.04713e-10	1.16662e-09	12.2825
CRE.913	-3.06477	8.11695	-9.45079	2.14624e-09	8.10129e-09	10.2671
CRE.1641	0.856636	7.92927	9.28169	2.99438e-09	1.11458e-08	10.22
CRE.2263	-1.94619	7.46871	-9.17711	3.68586e-09	1.35317e-08	9.56223
CRE.904	1.31166	7.76814	8.91161	6.28591e-09	2.24617e-08	9.45086
CRE.1720	3.30495	8.61189	8.32841	2.09728e-08	7.29964e-08	9.40664
CRE.807	-2.08896	7.90006	-9.01111	5.14072e-09	1.86178e-08	9.36608
CRE.1847	-0.770644	8.04949	-8.49099	1.49218e-08	5.2619e-08	8.2685
CRE.147	0.767088	7.91098	7.66191	8.78418e-08	2.97995e-07	6.74495
CRE.1852	-3.101	7.93103	-7.66442	8.73598e-08	2.97995e-07	6.45129
CRE.1683	-3.1699	8.13219	-7.44401	1.4212e-07	4.76101e-07	5.95193
CRE.1675	-2.6205	7.64149	-7.34489	1.77257e-07	5.79328e-07	5.6314
CRE.1895	-0.857909	7.44199	-7.34734	1.7629e-07	5.79328e-07	5.58282
CRE.1089	0.533603	7.68671	7.0587	3.37906e-07	1.07808e-06	5.32947
CRE.2274	-2.63364	7.71794	-7.10477	3.04354e-07	9.82734e-07	5.16388
CRE.2211	3.001	8.58804	6.20397	2.468e-06	7.26841e-06	4.87454
CRE.725	-6.28023	8.25497	-6.75725	6.74346e-07	2.12617e-06	4.35712
CRE.2045	-3.02365	8.41114	-6.69506	7.78774e-07	2.42688e-06	4.28172
CRE.9	2.04156	8.38924	6.13741	2.89189e-06	8.33362e-06	4.13199
CRE.2153	-0.993117	7.4284	-6.50963	1.19976e-06	3.69582e-06	3.67412
CRE.1826	3.45475	8.64528	5.55846	1.17051e-05	3.13696e-05	3.38575
CRE.2262	-6.12368	8.30318	-6.343	1.77533e-06	5.34593e-06	3.36837
CRE.412	-2.97337	7.80137	-6.32659	1.84547e-06	5.4954e-06	3.32734
CRE.2090	-0.639287	7.28371	-6.36318	1.69275e-06	5.15519e-06	3.26749
CRE.2058	-3.81483	7.78413	-6.17981	2.61402e-06	7.61475e-06	2.97186
CRE.1665	-1.1498	7.79302	-6.07	3.39708e-06	9.68529e-06	2.61408
CRE.127	4.19756	8.74578	5.1898	2.89618e-05	7.53569e-05	2.519
CRE.838	-4.1688	7.88672	-5.97217	4.2951e-06	1.19905e-05	2.4675
CRE.2026	-0.800636	7.39921	-5.98744	4.14038e-06	1.16802e-05	2.35629
CRE.2048	-3.11819	7.71289	-5.88271	5.32726e-06	1.47186e-05	2.24037
CRE.2151	-1.6777	7.98234	-5.76155	7.14051e-06	1.95271e-05	1.99021
CRE.2267	-1.08735	7.94256	-5.6319	9.78509e-06	2.64889e-05	1.58234
CRE.819	-3.61362	7.53289	-5.37441	1.83754e-05	4.87584e-05	0.843813
CRE.1738	-5.12911	8.16173	-5.29005	2.26151e-05	5.94201e-05	0.782475
CRE.518	-0.94431	7.65112	-5.12779	3.37615e-05	8.70007e-05	0.274769
CRE.1906	-1.38629	8.75827	-4.86209	6.52885e-05	0.000162012	0.126974
CRE.1811	-0.452398	7.16971	-5.05659	4.02727e-05	0.000102791	0.047216
CRE.581	-0.260342	7.09147	-5.01516	4.46313e-05	0.000112841	-0.0869147
CRE.1622	-3.82728	8.01932	-4.91362	5.74344e-05	0.000143854	-0.158147
CRE.1181	-0.520998	7.04278	-4.60621	0.000123549	0.000303773	-1.17512
CRE.2099	0.257554	7.04524	4.50267	0.000159993	0.000389801	-1.42819
CRE.1593	2.92324	8.64723	3.48542	0.00199271	0.00398543	-1.51829
CRE.673	0.697018	7.40786	4.42432	0.000194568	0.000469767	-1.55947
CRE.484	-1.24741	7.50683	-4.38873	0.000212655	0.00050435	-1.61998
CRE.1506	0.274952	7.15379	4.40482	0.000204279	0.000488811	-1.6688
CRE.2170	-0.82746	7.78806	-4.21563	0.000327584	0.000763413	-1.90325
CRE.1403	-0.875204	7.16035	-4.25077	0.000300085	0.000705463	-1.96783
CRE.1992	-5.64552	7.73672	-4.15467	0.000381355	0.000881062	-2.05758
CRE.1621	-4.51902	7.9043	-4.12336	0.000412305	0.000936965	-2.1308
CRE.2196	-0.898627	7.38397	-4.09194	0.000445874	0.00100415	-2.35764
CRE.1926	0.622253	7.14319	4.12313	0.000412544	0.000936965	-2.36934
CRE.331	-0.901309	7.75044	-4.01489	0.000540107	0.00119627	-2.4018
CRE.2080	-1.85139	7.34948	-4.02776	0.000523086	0.00116822	-2.51631
CRE.2000	2.48694	8.56084	3.03152	0.00592369	0.0112592	-2.61725
CRE.166	-0.696535	8.26479	-3.89113	0.000734388	0.00160013	-2.70217
CRE.1951	-0.63219	7.76126	-3.87031	0.000773275	0.00167127	-2.75648
CRE.2148	-0.894411	7.3174	-3.9016	0.000715566	0.0015719	-2.82659
CRE.89	-0.295519	7.02368	-3.8383	0.000837059	0.00179465	-3.08254
CRE.1703	2.48165	8.94785	2.85925	0.00885875	0.0159339	-3.08672
CRE.2030	1.12701	7.18816	3.80842	0.000901279	0.00191701	-3.14246
CRE.2254	0.479083	7.87843	3.61407	0.00145479	0.00304098	-3.16725
CRE.1971	1.08771	7.58148	3.63852	0.00137005	0.00289113	-3.41525
CRE.1585	0.400533	7.61255	3.5836	0.00156761	0.00320702	-3.45272
CRE.365	-2.51743	7.48844	-3.59753	0.001515	0.00312323	-3.56451
CRE.958	-0.430061	7.02558	-3.61156	0.00146375	0.00304098	-3.63126
CRE.1782	0.603366	7.33416	3.54398	0.00172726	0.00350686	-3.72551
CRE.1627	0.57387	7.23213	3.49937	0.00192605	0.00388107	-3.88796
CRE.2181	0.439483	7.08006	3.45474	0.00214729	0.00426276	-3.99831
CRE.1725	0.726374	7.21976	3.38256	0.00255863	0.0050052	-4.16502
CRE.1121	-0.100762	6.98069	-3.39481	0.00248378	0.0048945	-4.16503
CRE.1893	-0.408826	7.9461	-3.26331	0.00341165	0.00662553	-4.18624
CRE.433	-0.114495	6.97347	-3.2547	0.00348296	0.00671536	-4.50091
CRE.1941	0.737699	8.6505	2.96103	0.00699021	0.0130096	-4.53917
CRE.2097	1.12696	8.14358	2.90513	0.00796405	0.0147198	-4.68185
CRE.2118	0.46343	7.6687	2.89651	0.00812531	0.0148135	-4.79405
CRE.1816	2.37932	7.45091	3.03768	0.00583841	0.0111764	-4.90408
CRE.1871	-1.33279	7.92218	-2.97859	0.00670845	0.0125921	-4.90689
CRE.1716	1.79332	7.47976	2.97793	0.00671889	0.0125921	-5.03862
CRE.1123	0.284952	7.36815	2.90196	0.00802303	0.0147272	-5.13998
CRE.678	-0.295218	7.55811	-2.87086	0.00862373	0.0156159	-5.24683
CRE.1798	-1.47593	7.3464	-2.83156	0.00944423	0.0168737	-5.33391
CRE.1507	-0.968388	7.33678	-2.82807	0.00952047	0.0168973	-5.34159
CRE.2092	-0.662874	7.45712	-2.82266	0.00964002	0.0169969	-5.35306
CRE.2256	-0.402963	7.3999	-2.81711	0.0097642	0.0171033	-5.36534
CRE.1728	-3.3654	7.47357	-2.80506	0.0100387	0.0174699	-5.39144
CRE.1894	-0.560568	7.31391	-2.78141	0.0105992	0.0183263	-5.44349
CRE.2210	-2.71458	7.3222	-2.75909	0.0111553	0.0191643	-5.49191
CRE.2208	-3.21237	9.22176	-2.4381	0.0228834	0.0371682	-5.5968
CRE.1663	-0.293979	7.48657	-2.7052	0.0126134	0.021405	-5.60728
CRE.1779	-0.225513	7.13282	-2.705	0.0126194	0.021405	-5.61634
CRE.1688	1.16356	8.70201	2.30153	0.0307355	0.0487403	-5.63167
CRE.1562	0.325253	7.1473	2.64895	0.0143263	0.0239966	-5.81636
CRE.828	-0.062469	6.96445	-2.65843	0.0140231	0.0236365	-5.84619
CRE.1185	0.318159	7.50721	2.50459	0.0197732	0.0325105	-6.03773
CRE.98	2.97148	7.48652	2.5142	0.0193577	0.0320239	-6.03839
CRE.1990	-0.0900949	7.05837	-2.53794	0.0183658	0.0305716	-6.05729
CRE.2127	0.27784	7.02081	2.47606	0.0210563	0.034409	-6.2068
CRE.1721	-0.309274	7.01592	-2.37362	0.0263264	0.0425028	-6.39544
CRE.2242	1.3852	7.31507	2.32289	0.0293632	0.0471217	-6.406
CRE.1809	1.74448	7.33424	2.30955	0.030214	0.0481984	-6.45223
CRE.2082	-0.289951	7.41388	-2.27607	0.032448	0.0511533	-6.48505
CRE.1377	-0.170679	7.47757	-2.22072	0.0364749	0.0570646	-6.59133
CRE.1580	-0.119417	7.13384	-2.21879	0.0366235	0.0570646	-6.60337
CRE.1119	-0.0844086	7.21476	-2.20871	0.0374069	0.0579483	-6.61573
CRE.722	-0.064992	6.9649	-2.20506	0.0376936	0.0580568	-6.75944
CRE.562	-0.214084	7.02183	-2.17185	0.0404017	0.0618723	-6.78508
CRE.2064	-0.290569	7.29747	-2.07669	0.0491606	0.0740171	-6.85679
CRE.894	-0.0722803	7.0767	-2.11141	0.0457849	0.0697178	-6.86038
CRE.706	-0.143964	7.62528	-2.07386	0.0494454	0.0740299	-6.86496
CRE.1859	-0.0667237	6.97573	-2.10301	0.0465814	0.0705301	-6.93439
