# Supplementary material for: Differentially Active and Conserved Neural Enhancers Define Two Forms of Adaptive Noncoding Evolution in Humans
Source: Genome Biol Evol. 2022 Jul 22;14(8):evac108. doi: 10.1093/gbe/evac108 (PMC9348619; doi:10.1093/gbe/evac108)
Supplement: evac108_Supplementary_Data [file evac108_supplementary_data.zip › STable9.xlsx]

## Sheet: Sheet1
CREs under selection:
CRE	p-value	accelerated
CRE.100	0.017734	accel
CRE.1000	0.0331275	accel
CRE.1002	0.00467753	accel
CRE.1003	0.0498872	accel
CRE.1004	0.000239311	accel
CRE.1009	0.0435311	accel
CRE.1012	0	accel
CRE.1015	0.0365618	accel
CRE.102	0.00217119	accel
CRE.1024	0.0432758	accel
CRE.1032	0.0209217	accel
CRE.1033	0.00531061	accel
CRE.1035	0.0118945	accel
CRE.1036	0.0256508	accel
CRE.1038	0.0119556	accel
CRE.1041	0.0386035	accel
CRE.1042	0.033337	accel
CRE.1043	0.0150341	accel
CRE.1045	0.0472928	accel
CRE.1046	0.00961843	accel
CRE.1048	0.0268588	accel
CRE.1050	0.0160315	accel
CRE.1053	0.043383	accel
CRE.1056	5.82e-07	accel
CRE.1057	0.00851817	accel
CRE.1058	0.0149888	accel
CRE.106	0.000642435	accel
CRE.1060	0.00583816	accel
CRE.1068	0.000701386	accel
CRE.1069	0.00493799	accel
CRE.107	0.020265	accel
CRE.1084	0.00744035	accel
CRE.1085	0.00384191	accel
CRE.1087	0.0134342	accel
CRE.1095	0.00698662	accel
CRE.1100	0.0309614	accel
CRE.1107	0.000346298	accel
CRE.1109	0.00404168	accel
CRE.111	0.0429311	accel
CRE.1111	0.0116298	accel
CRE.1112	0.00204064	accel
CRE.1120	5.7414e-05	accel
CRE.1121	0.0315559	accel
CRE.1124	0.0486509	accel
CRE.1125	1.0054e-06	accel
CRE.1128	0.00134966	accel
CRE.113	0.0152374	accel
CRE.1130	0.0371332	accel
CRE.1131	0.039426	accel
CRE.1133	0.00519279	accel
CRE.1139	0.00507475	accel
CRE.114	0.0287414	accel
CRE.1140	0.00259416	accel
CRE.1143	0.0020428	accel
CRE.1144	0.0311338	accel
CRE.115	0.0342265	accel
CRE.1151	0.00718905	accel
CRE.1159	0.0191396	accel
CRE.116	0.00462398	accel
CRE.1160	0.0406925	accel
CRE.1161	0.00190666	accel
CRE.1162	0.0490244	accel
CRE.1163	0.00551248	accel
CRE.1164	0.0272241	accel
CRE.1165	0.0418534	accel
CRE.1169	0.00162554	accel
CRE.1172	0.0360872	accel
CRE.1173	0.00599371	accel
CRE.1175	0.000693014	accel
CRE.1177	0.0400169	accel
CRE.1178	0.0189034	accel
CRE.118	0.0142194	accel
CRE.1180	0.00146656	accel
CRE.1181	0.00597287	accel
CRE.1183	0.0345067	accel
CRE.1185	0.0400012	accel
CRE.1188	0.0498203	accel
CRE.1189	0.00382747	accel
CRE.119	0.000130614	accel
CRE.1190	0.00761844	accel
CRE.1191	0.0059457	accel
CRE.1192	0.000473606	accel
CRE.1193	0.00116022	accel
CRE.1196	0.0032362	accel
CRE.1197	0.0417491	accel
CRE.1198	0.000113493	accel
CRE.1199	0.000559732	accel
CRE.12	0.03377	accel
CRE.1200	0.00321908	accel
CRE.1202	0.0253586	accel
CRE.1203	0.0168272	accel
CRE.1205	0.00308545	accel
CRE.121	0.00996729	accel
CRE.1210	0.0302189	accel
CRE.1214	0.0327998	accel
CRE.1215	0.00988748	accel
CRE.1217	0.0099134	accel
CRE.1218	0.0185237	accel
CRE.1219	0.0335192	accel
CRE.122	0.00261462	accel
CRE.1221	0.0267864	accel
CRE.1222	0.0450982	accel
CRE.1227	0.031476	accel
CRE.123	0.000782933	accel
CRE.1230	0.0154126	accel
CRE.1232	0.0361458	accel
CRE.1234	0.006627	accel
CRE.1236	0.0386335	accel
CRE.1237	0.00860335	accel
CRE.1239	0.00244143	accel
CRE.1242	0.00733763	accel
CRE.1243	0.0382477	accel
CRE.1244	0.0493833	accel
CRE.1245	0.0131279	accel
CRE.1249	0.0074409	accel
CRE.1250	0.00552804	accel
CRE.1252	0.0343006	accel
CRE.1257	0.00540372	accel
CRE.1259	0.0258744	accel
CRE.126	0.000127888	accel
CRE.1260	0.000446384	accel
CRE.1267	0.0117647	accel
CRE.1268	0.00474619	accel
CRE.127	0.014715	accel
CRE.1270	0.00880037	accel
CRE.1274	0.00816007	accel
CRE.1275	0.0320589	accel
CRE.1276	0.0481991	accel
CRE.1278	0.00106028	accel
CRE.1279	0.0498903	accel
CRE.128	0.00615412	accel
CRE.1285	0.00234198	accel
CRE.129	0.0276256	accel
CRE.1290	0.0374278	accel
CRE.1295	0.00191612	accel
CRE.1296	3.33499e-05	accel
CRE.1297	0.0375182	accel
CRE.1298	0.00593548	accel
CRE.1299	0.0111998	accel
CRE.130	0.0253452	accel
CRE.1300	0.0108296	accel
CRE.1308	0.00214902	accel
CRE.131	0.00322873	accel
CRE.1310	0.0232443	accel
CRE.1314	0.0189726	accel
CRE.1316	0.0125716	accel
CRE.132	0.0289191	accel
CRE.1322	0.00440543	accel
CRE.1324	0.00941145	accel
CRE.1326	0.00878608	accel
CRE.1327	0.0214285	accel
CRE.133	0.000850806	accel
CRE.1330	0.0354616	accel
CRE.1331	0.0142486	accel
CRE.1332	0.0314493	accel
CRE.1333	0.00160194	accel
CRE.1334	0.00225296	accel
CRE.1336	0.0364029	accel
CRE.1337	0.0018273	accel
CRE.1339	0.0421912	accel
CRE.134	0.0492011	accel
CRE.1340	0.0175382	accel
CRE.1342	0.00485341	accel
CRE.1348	0.0317263	accel
CRE.1349	0.0226788	accel
CRE.135	0.0312179	accel
CRE.1350	0.00205287	accel
CRE.1356	0.00606531	accel
CRE.1359	6.0651e-05	accel
CRE.136	7.75444e-05	accel
CRE.1360	0.00205206	accel
CRE.1365	0.0490222	accel
CRE.1366	0.0495407	accel
CRE.1367	0.0414236	accel
CRE.1368	0.000453379	accel
CRE.1376	0.0116944	accel
CRE.1378	0.0213264	accel
CRE.1380	0.0105181	accel
CRE.1382	0.0323217	accel
CRE.1383	0.00952479	accel
CRE.1384	0.0363745	accel
CRE.1385	0.000426642	accel
CRE.1389	0.0340612	accel
CRE.139	8.89259e-05	accel
CRE.1392	0.0387726	accel
CRE.1393	0.0244047	accel
CRE.1399	0.0125393	accel
CRE.141	0.0130643	accel
CRE.1410	0.0266672	accel
CRE.1412	1.775e-07	accel
CRE.1413	0.0051912	accel
CRE.1414	0.00199167	accel
CRE.1415	0.000188421	accel
CRE.1416	0.00883186	accel
CRE.1419	0.0330678	accel
CRE.1420	0	accel
CRE.1421	0.0184133	accel
CRE.1423	0.0177017	accel
CRE.1424	0.00814421	accel
CRE.1426	0.0185426	accel
CRE.1427	0.0368062	accel
CRE.1430	0.0332686	accel
CRE.1432	0.0242686	accel
CRE.1436	0.00277644	accel
CRE.1437	0.0128096	accel
CRE.1439	2e-10	accel
CRE.1440	0.00556513	accel
CRE.1441	0.0207477	accel
CRE.1442	0.0350368	accel
CRE.1444	0.0130631	accel
CRE.1445	0.00161651	accel
CRE.1448	0.0240954	accel
CRE.1449	0.0140772	accel
CRE.145	0.0352531	accel
CRE.1450	4.5927e-06	accel
CRE.1451	0.0462938	accel
CRE.1457	0.000690777	accel
CRE.1459	0.00162857	accel
CRE.146	0.0447345	accel
CRE.1461	0.0405549	accel
CRE.1462	0.0192739	accel
CRE.1463	0.00723226	accel
CRE.1465	0.000302676	accel
CRE.1468	0.0169113	accel
CRE.1469	0.0188957	accel
CRE.1472	0.00992154	accel
CRE.1475	0.0387418	accel
CRE.1476	0.0280661	accel
CRE.1477	0.0153487	accel
CRE.1480	0.0108929	accel
CRE.1483	0.0395373	accel
CRE.1484	0.0430019	accel
CRE.1486	3.8238e-06	accel
CRE.1487	0.041468	accel
CRE.1489	0.0248123	accel
CRE.1490	0.0449653	accel
CRE.1493	0.0240816	accel
CRE.1494	0.00120433	accel
CRE.1497	0.0449738	accel
CRE.1498	0.0127791	accel
CRE.1499	0.0226352	accel
CRE.1500	0.0414269	accel
CRE.1501	0.0345684	accel
CRE.1504	0.0463679	accel
CRE.1511	0.0336664	accel
CRE.1512	0.0229156	accel
CRE.1514	0.0221476	accel
CRE.1515	0.00160622	accel
CRE.1516	0.0400095	accel
CRE.1518	0.0353809	accel
CRE.1519	0.0113874	accel
CRE.152	0.00127481	accel
CRE.1522	0.00232737	accel
CRE.1523	0.043151	accel
CRE.1526	0.00831994	accel
CRE.1527	0.00894585	accel
CRE.153	0.00567272	accel
CRE.1531	0.0227896	accel
CRE.1532	0.0324445	accel
CRE.1533	0.00719484	accel
CRE.1536	0.0168408	accel
CRE.1537	0.0136827	accel
CRE.1539	0.0039729	accel
CRE.154	0.0333011	accel
CRE.1543	0.0310893	accel
CRE.1544	0.012761	accel
CRE.1545	0.00732634	accel
CRE.1547	0.0273055	accel
CRE.1549	0.0277127	accel
CRE.1550	0.0275966	accel
CRE.1551	0.00690729	accel
CRE.1552	0.0215071	accel
CRE.1555	0.0337824	accel
CRE.1557	0.0167563	accel
CRE.1558	0.0101343	accel
CRE.1559	0.00670663	accel
CRE.156	0.0272608	accel
CRE.1560	0.00625527	accel
CRE.1562	0.0420874	accel
CRE.1564	0.029017	accel
CRE.1565	0.0295181	accel
CRE.1567	0.0081802	accel
CRE.1568	0.000340007	accel
CRE.1569	0.00987589	accel
CRE.157	0.0152157	accel
CRE.1570	0.0479109	accel
CRE.1572	0.000305503	accel
CRE.1573	2.26607e-05	accel
CRE.1574	0.00213019	accel
CRE.1576	0.00832466	accel
CRE.1577	0.03251	accel
CRE.1579	0.0128143	accel
CRE.16	0.00447473	accel
CRE.161	0.00457876	accel
CRE.162	0.0394164	accel
CRE.163	0.00669883	accel
CRE.165	0.0377914	accel
CRE.166	0.0402503	accel
CRE.168	0.0307913	accel
CRE.172	0.0344436	accel
CRE.173	0.00646072	accel
CRE.174	0.00438384	accel
CRE.175	0.00256344	accel
CRE.179	0.00140685	accel
CRE.183	0.0211542	accel
CRE.191	0.00457414	accel
CRE.193	0.00312606	accel
CRE.197	0.0448838	accel
CRE.198	0.00960748	accel
CRE.2	0.00945417	accel
CRE.200	0.0459573	accel
CRE.202	0.000857318	accel
CRE.203	0.00138979	accel
CRE.204	0.0247029	accel
CRE.206	0.0121363	accel
CRE.21	0.00282241	accel
CRE.217	0.00293077	accel
CRE.219	0.017993	accel
CRE.222	0.0400878	accel
CRE.223	0.00565025	accel
CRE.224	0.0111003	accel
CRE.225	0.0445156	accel
CRE.226	0.0272766	accel
CRE.228	0.00242697	accel
CRE.229	0.0341692	accel
CRE.230	0.0100087	accel
CRE.234	0.0370376	accel
CRE.24	0.0306356	accel
CRE.241	0.00108727	accel
CRE.246	0.00513296	accel
CRE.247	0.000359983	accel
CRE.249	0.0147761	accel
CRE.25	0.00744844	accel
CRE.250	0.0460888	accel
CRE.251	0.0183179	accel
CRE.26	0.00621486	accel
CRE.260	0.00937958	accel
CRE.262	0.0346381	accel
CRE.263	0.0386519	accel
CRE.267	0.0491381	accel
CRE.268	0.0323706	accel
CRE.27	0.0266236	accel
CRE.270	0.000380295	accel
CRE.271	0.0376967	accel
CRE.274	0.0372887	accel
CRE.275	0.0220372	accel
CRE.276	0.0405115	accel
CRE.277	0.0048024	accel
CRE.279	0.00882286	accel
CRE.281	0.0245375	accel
CRE.285	0.000212577	accel
CRE.286	0.0363921	accel
CRE.289	0.0253347	accel
CRE.29	1.24198e-05	accel
CRE.290	0.0145146	accel
CRE.295	0.00306024	accel
CRE.296	0.00014178	accel
CRE.3	0.0230912	accel
CRE.300	0.0161409	accel
CRE.302	0.000814444	accel
CRE.306	0.039733	accel
CRE.307	0.0421206	accel
CRE.308	0.0278742	accel
CRE.313	0.0496542	accel
CRE.319	0.00201489	accel
CRE.32	0.0092085	accel
CRE.321	0.00377368	accel
CRE.322	0.000682821	accel
CRE.323	0.00392431	accel
CRE.326	0.0268663	accel
CRE.33	0.0100178	accel
CRE.330	0.0359958	accel
CRE.331	0.0302232	accel
CRE.333	0.00886291	accel
CRE.334	0.0430508	accel
CRE.335	0.0322242	accel
CRE.34	0.0282415	accel
CRE.35	0.000180192	accel
CRE.351	0.00689055	accel
CRE.354	0.0205328	accel
CRE.36	0.0440522	accel
CRE.360	0.00312579	accel
CRE.362	3.54386e-05	accel
CRE.369	0.00432401	accel
CRE.37	0.010713	accel
CRE.370	0.0188683	accel
CRE.372	0.0212686	accel
CRE.373	0.0463045	accel
CRE.374	0.00382398	accel
CRE.375	0.0369617	accel
CRE.379	0.0123388	accel
CRE.384	0.00825082	accel
CRE.385	6.223e-07	accel
CRE.39	0.0402718	accel
CRE.390	0.01702	accel
CRE.392	0.0122831	accel
CRE.393	0.0278353	accel
CRE.394	0.0314022	accel
CRE.395	0.0128659	accel
CRE.398	0.0119099	accel
CRE.399	0.0142222	accel
CRE.401	0.00207822	accel
CRE.402	3.68e-08	accel
CRE.403	0.0118584	accel
CRE.405	0.00294171	accel
CRE.406	0.0258353	accel
CRE.409	0.00885835	accel
CRE.411	0.00909723	accel
CRE.414	0.0307945	accel
CRE.415	0.0251893	accel
CRE.416	0.00512259	accel
CRE.420	0.0323038	accel
CRE.421	0.0192516	accel
CRE.422	0.000423012	accel
CRE.425	0.00521827	accel
CRE.428	0.0357924	accel
CRE.434	0.0441611	accel
CRE.437	0.00723737	accel
CRE.438	0.00762186	accel
CRE.44	0.0191519	accel
CRE.441	0.0478572	accel
CRE.443	0.0187359	accel
CRE.444	0.00343072	accel
CRE.446	0.00371657	accel
CRE.449	0.0110545	accel
CRE.451	0.00702473	accel
CRE.453	0.00768513	accel
CRE.454	0.00215721	accel
CRE.455	0.0240924	accel
CRE.456	0.0322546	accel
CRE.457	3.2644e-06	accel
CRE.459	0.00310999	accel
CRE.460	0.00624918	accel
CRE.465	0.025458	accel
CRE.466	0.00141549	accel
CRE.47	0.0119884	accel
CRE.470	0.00876518	accel
CRE.472	0.00973046	accel
CRE.48	0.0132448	accel
CRE.481	0.0173517	accel
CRE.483	0.0328746	accel
CRE.484	0.0110492	accel
CRE.492	0.0327523	accel
CRE.494	0.0146822	accel
CRE.495	0.0270523	accel
CRE.496	0.0095561	accel
CRE.499	0.035277	accel
CRE.5	0.0358211	accel
CRE.501	0.00875202	accel
CRE.502	0.0159615	accel
CRE.503	0.00832036	accel
CRE.505	0.00280145	accel
CRE.51	0.0400095	accel
CRE.510	0.0469988	accel
CRE.514	0.000846813	accel
CRE.516	0.0233201	accel
CRE.519	0.00475449	accel
CRE.523	0.0307841	accel
CRE.524	0.00376388	accel
CRE.526	0.00637401	accel
CRE.529	4.79076e-05	accel
CRE.53	0.000335571	accel
CRE.534	0.000937684	accel
CRE.535	0.0315617	accel
CRE.536	1.6e-09	accel
CRE.538	0.00417421	accel
CRE.539	0.0422908	accel
CRE.541	0.0234589	accel
CRE.543	0.0346582	accel
CRE.545	0.0047409	accel
CRE.546	0.0127745	accel
CRE.547	0.0260974	accel
CRE.550	0.00268712	accel
CRE.552	0.0165555	accel
CRE.553	0.0301783	accel
CRE.556	0.0413053	accel
CRE.560	0.0209469	accel
CRE.561	0.0294151	accel
CRE.565	0.0267352	accel
CRE.566	0.00525278	accel
CRE.567	0.0449538	accel
CRE.570	0.00591846	accel
CRE.571	0.0156459	accel
CRE.574	0.00504465	accel
CRE.575	0.0389945	accel
CRE.576	0.00383672	accel
CRE.578	0.0310058	accel
CRE.58	0.00648254	accel
CRE.580	0.00239012	accel
CRE.581	0.03877	accel
CRE.582	0.00587219	accel
CRE.583	0.00339886	accel
CRE.588	0.014194	accel
CRE.589	0.00550335	accel
CRE.59	0.000297712	accel
CRE.590	0.0422816	accel
CRE.593	0.0257115	accel
CRE.596	0.0101736	accel
CRE.597	0.000506453	accel
CRE.60	0.000671142	accel
CRE.603	0.0298883	accel
CRE.611	0.00153782	accel
CRE.612	0.00333278	accel
CRE.615	0	accel
CRE.618	0.0071655	accel
CRE.621	0.0141876	accel
CRE.623	0.0158268	accel
CRE.625	0.0206469	accel
CRE.628	0.0110639	accel
CRE.638	0.00810646	accel
CRE.64	0.0122975	accel
CRE.642	0.016988	accel
CRE.644	0.02121	accel
CRE.646	0.0237901	accel
CRE.648	0.0481655	accel
CRE.651	0.00440588	accel
CRE.655	0.00138206	accel
CRE.66	0.0168477	accel
CRE.661	0.00767372	accel
CRE.663	0.0115512	accel
CRE.664	0.0377903	accel
CRE.665	0.0110678	accel
CRE.667	0.0273572	accel
CRE.67	0.00268138	accel
CRE.670	0.0438443	accel
CRE.674	0.00181852	accel
CRE.677	0.0188823	accel
CRE.678	0.0152438	accel
CRE.68	0.00117364	accel
CRE.683	0.0171221	accel
CRE.686	0.000509921	accel
CRE.687	0.00270546	accel
CRE.688	0.0105492	accel
CRE.69	0.0358114	accel
CRE.690	0.039332	accel
CRE.693	0.0286309	accel
CRE.70	0.0367178	accel
CRE.700	0.0273704	accel
CRE.701	0.000152324	accel
CRE.702	1.4145e-06	accel
CRE.704	0.004389	accel
CRE.707	0.028175	accel
CRE.708	4.61784e-05	accel
CRE.713	0.0172307	accel
CRE.714	0.00166955	accel
CRE.718	0.0322592	accel
CRE.719	0.03208	accel
CRE.722	0.0478374	accel
CRE.724	0.00867172	accel
CRE.725	0.0151246	accel
CRE.729	0.0329506	accel
CRE.73	0.0221011	accel
CRE.731	0.0255079	accel
CRE.733	0.0101057	accel
CRE.734	0.041985	accel
CRE.739	0.0397041	accel
CRE.740	0.0451932	accel
CRE.742	0.0372776	accel
CRE.743	0.00716026	accel
CRE.747	0.0169736	accel
CRE.748	0.0392858	accel
CRE.749	0.022649	accel
CRE.750	0.0366755	accel
CRE.751	0.0220159	accel
CRE.753	0.00199358	accel
CRE.755	0.0381558	accel
CRE.756	0.00203892	accel
CRE.757	0.0283836	accel
CRE.758	0.0236791	accel
CRE.76	0.0484813	accel
CRE.761	0.0024704	accel
CRE.762	0.0466671	accel
CRE.765	0.00127348	accel
CRE.766	0.00824402	accel
CRE.767	0.000415692	accel
CRE.770	0.00147229	accel
CRE.771	4.6625e-06	accel
CRE.772	8.5804e-05	accel
CRE.773	0.0301358	accel
CRE.774	0.0341046	accel
CRE.776	0.0351893	accel
CRE.778	0.013798	accel
CRE.78	2.883e-07	accel
CRE.783	0.0218104	accel
CRE.784	0.0472123	accel
CRE.786	0.00286043	accel
CRE.787	2.90254e-05	accel
CRE.79	0.0294109	accel
CRE.790	0.00298151	accel
CRE.791	0.0292526	accel
CRE.792	0.0263542	accel
CRE.793	0.00868469	accel
CRE.794	0.0154275	accel
CRE.796	4.42906e-05	accel
CRE.799	0.0267783	accel
CRE.80	0.000225614	accel
CRE.800	1.07e-08	accel
CRE.802	0.0244876	accel
CRE.803	0.0379776	accel
CRE.804	0.0151183	accel
CRE.805	0.0217153	accel
CRE.807	0.00292523	accel
CRE.808	0.00757298	accel
CRE.81	0.0117048	accel
CRE.811	0.0204415	accel
CRE.812	0.0315668	accel
CRE.814	0.0227899	accel
CRE.815	6.6515e-06	accel
CRE.816	0.00613351	accel
CRE.818	0.0271133	accel
CRE.819	0.000731705	accel
CRE.820	1.71014e-05	accel
CRE.821	0.00867943	accel
CRE.822	8.77301e-05	accel
CRE.825	0.0208491	accel
CRE.829	0.0309029	accel
CRE.830	0.0173763	accel
CRE.831	0.0315593	accel
CRE.833	0.0194608	accel
CRE.834	0.0208407	accel
CRE.838	0.0174173	accel
CRE.841	0	accel
CRE.843	0.0185014	accel
CRE.845	0.00329412	accel
CRE.846	0.00553201	accel
CRE.848	0.00535612	accel
CRE.850	0.0222365	accel
CRE.852	0.00881218	accel
CRE.853	0.00329639	accel
CRE.854	0.0334346	accel
CRE.855	0.0144212	accel
CRE.859	0.0123729	accel
CRE.86	0.00754722	accel
CRE.862	0.0208287	accel
CRE.863	0.00952133	accel
CRE.866	1e-09	accel
CRE.870	0.0205083	accel
CRE.872	1.172e-07	accel
CRE.873	0.0123915	accel
CRE.874	0.021025	accel
CRE.875	0.00762174	accel
CRE.877	0.00373169	accel
CRE.878	1.9778e-06	accel
CRE.879	0.0414837	accel
CRE.88	0.00341168	accel
CRE.883	0.0040612	accel
CRE.885	0.0220508	accel
CRE.886	0.00466254	accel
CRE.892	0.00851326	accel
CRE.893	0.00826314	accel
CRE.899	1.74634e-05	accel
CRE.90	0.0417474	accel
CRE.900	0.000803326	accel
CRE.902	0.0222344	accel
CRE.903	0.00702238	accel
CRE.906	0.00833223	accel
CRE.916	0.00820539	accel
CRE.919	0.0108864	accel
CRE.92	0.0194342	accel
CRE.920	0.00989005	accel
CRE.922	0.00945986	accel
CRE.927	0.00627418	accel
CRE.93	0.00285744	accel
CRE.930	0.0256048	accel
CRE.942	0.00692694	accel
CRE.950	0.00690482	accel
CRE.951	0.0219798	accel
CRE.953	0.00976393	accel
CRE.954	0.0321822	accel
CRE.956	0.00354732	accel
CRE.957	0.0108361	accel
CRE.958	0.0250655	accel
CRE.960	0.000813512	accel
CRE.962	0.00805356	accel
CRE.963	0.0255107	accel
CRE.965	0.0361884	accel
CRE.967	1.12121e-05	accel
CRE.968	0.0282379	accel
CRE.969	0.00322647	accel
CRE.97	0.00431666	accel
CRE.971	0.0402736	accel
CRE.975	5.26081e-05	accel
CRE.976	0.00483159	accel
CRE.978	0.00273581	accel
CRE.98	0.00364599	accel
CRE.982	0.0169033	accel
CRE.983	0.000413433	accel
CRE.987	0.0379862	accel
CRE.988	0.047301	accel
CRE.989	1.7234e-06	accel
CRE.991	0.00100865	accel
CRE.992	0.00895398	accel
CRE.996	0.0290672	accel
CRE.997	0.0105588	accel
CRE.998	0.00693505	accel
CRE.999	0.000515636	accel
CRE.1580	7.7e-09	brain
CRE.1695	0.0227443	brain
CRE.1784	0.0266856	brain
CRE.1798	0.0340293	brain
CRE.1816	0.0381024	brain
CRE.1603	0.000382945	brain
CRE.1847	0.00545124	brain
CRE.1867	0.0225983	brain
CRE.1884	0.0140708	brain
CRE.1926	0.0209314	brain
CRE.2051	0.0272086	brain
CRE.2104	0.0416342	brain
CRE.2139	0.00516846	brain
CRE.2143	0.00330338	brain
CRE.2144	0.032792	brain
CRE.1636	0.0388164	brain
CRE.2151	0.0167818	brain
CRE.1640	0.0485936	brain
CRE.2194	0.0397659	brain
CRE.2199	0.00401535	brain
CRE.2201	0.00569775	brain
CRE.2217	0.00372103	brain
CRE.2220	7.9211e-06	brain
CRE.2242	0.0423565	brain
CRE.1667	0.0161629	brain
CRE.1673	0.00618128	brain
