# Supplementary material for: Differentially Active and Conserved Neural Enhancers Define Two Forms of Adaptive Noncoding Evolution in Humans
Source: Genome Biol Evol. 2022 Jul 22;14(8):evac108. doi: 10.1093/gbe/evac108 (PMC9348619; doi:10.1093/gbe/evac108)
Supplement: evac108_Supplementary_Data [file evac108_supplementary_data.zip › STable10.xlsx]

## Sheet: Sheet1
chr1	2920163	2920334	hsCRE.1	reilly
chr1	2920163	2920334	hsCRE.1	pollard2
chr1	3173172	3173343	hsCRE.2	reilly
chr1	3173172	3173343	hsCRE.2	pollard1
chr1	3173172	3173343	hsCRE.2	pollard2
chr1	7250620	7250791	hsCRE.3	prabhakar
chr1	7459516	7460814	hsCRE.1580	reilly
chr1	10518625	10519762	hsCRE.1581	reilly
chr1	10713009	10713502	hsCRE.4	reilly
chr1	10713009	10713502	hsCRE.4	prabhakar
chr1	11447856	11448027	hsCRE.5	reilly
chr1	11447856	11448027	hsCRE.5	prabhakar
chr1	12205372	12205865	hsCRE.1582	reilly
chr1	12432630	12434733	hsCRE.1583	reilly
chr1	14591418	14592716	hsCRE.1584	reilly
chr1	14912882	14914502	hsCRE.1585	reilly
chr1	15364684	15365499	hsCRE.1586	reilly
chr1	18443629	18444283	hsCRE.1587	reilly
chr1	19361611	19361943	hsCRE.6	pollard2
chr1	22348877	22350819	hsCRE.1588	reilly
chr1	22350970	22352912	hsCRE.1589	reilly
chr1	23434488	23434659	hsCRE.7	pollard2
chr1	24314864	24315035	hsCRE.1590	reilly
chr1	24315186	24315357	hsCRE.1591	reilly
chr1	25561300	25561471	hsCRE.8	pollard2
chr1	25642319	25643295	hsCRE.1592	reilly
chr1	25643446	25645388	hsCRE.1593	reilly
chr1	26286857	26287511	hsCRE.1594	reilly
chr1	27402387	27404812	hsCRE.1595	reilly
chr1	27404963	27405617	hsCRE.1596	reilly
chr1	27405768	27407066	hsCRE.1597	reilly
chr1	30899779	30901077	hsCRE.1598	reilly
chr1	31569050	31569221	hsCRE.1599	reilly
chr1	31569533	31570348	hsCRE.1600	reilly
chr1	31573860	31574514	hsCRE.1601	reilly
chr1	37429094	37429587	hsCRE.1602	vermunt14
chr1	37429899	37430392	hsCRE.1603	vermunt14
chr1	38222163	38222656	hsCRE.9	pollard2
chr1	38569429	38570727	hsCRE.1604	reilly
chr1	42959173	42964174	hsCRE.10	reilly
chr1	42959173	42964174	hsCRE.10	haygood
chr1	43766098	43767235	hsCRE.1605	reilly
chr1	44274044	44274537	hsCRE.11	pollard2
chr1	44274044	44274537	hsCRE.11	vermunt14
chr1	46576028	46576199	hsCRE.12	pollard2
chr1	47775058	47778449	hsCRE.1606	reilly
chr1	48888144	48888315	hsCRE.13	pollard1
chr1	49016276	49016447	hsCRE.14	prabhakar
chr1	50612393	50612725	hsCRE.15	prabhakar
chr1	53475956	53476288	hsCRE.1607	reilly
chr1	53526785	53526956	hsCRE.16	reilly
chr1	53526785	53526956	hsCRE.16	pollard2
chr1	56324043	56324214	hsCRE.17	pollard2
chr1	56788227	56789203	hsCRE.1608	reilly
chr1	57101027	57102003	hsCRE.1609	reilly
chr1	57600807	57600978	hsCRE.18	reilly
chr1	57600807	57600978	hsCRE.18	pollard1
chr1	57998876	57999047	hsCRE.19	pollard2
chr1	60221364	60226043	hsCRE.1610	reilly
chr1	60983680	60983851	hsCRE.20	reilly
chr1	60983680	60983851	hsCRE.20	pollard1
chr1	60983680	60983851	hsCRE.20	pollard2
chr1	61171354	61172652	hsCRE.1611	reilly
chr1	61207687	61208019	hsCRE.1612	reilly
chr1	61245170	61245502	hsCRE.21	prabhakar
chr1	62385940	62386594	hsCRE.1613	reilly
chr1	63087824	63088156	hsCRE.22	reilly
chr1	63087824	63088156	hsCRE.22	prabhakar
chr1	64125018	64125511	hsCRE.23	prabhakar
chr1	64550153	64550485	hsCRE.24	prabhakar
chr1	69614575	69614746	hsCRE.25	prabhakar
chr1	73896024	73896195	hsCRE.26	pollard2
chr1	74911293	74911464	hsCRE.27	prabhakar
chr1	75612676	75615423	hsCRE.1614	reilly
chr1	75615574	75617355	hsCRE.1615	reilly
chr1	76140080	76140251	hsCRE.28	pollard2
chr1	79292129	79292300	hsCRE.29	pollard2
chr1	80817950	80818282	hsCRE.30	prabhakar
chr1	80908163	80908334	hsCRE.31	prabhakar
chr1	81028403	81028735	hsCRE.32	prabhakar
chr1	81158051	81158222	hsCRE.33	pollard2
chr1	81598704	81599197	hsCRE.34	prabhakar
chr1	82031953	82032124	hsCRE.35	pollard2
chr1	82755213	82755545	hsCRE.36	pollard2
chr1	82765235	82765406	hsCRE.37	pollard2
chr1	87610151	87610483	hsCRE.38	prabhakar
chr1	87820575	87821068	hsCRE.39	reilly
chr1	87820575	87821068	hsCRE.39	prabhakar
chr1	87927385	87927717	hsCRE.40	prabhakar
chr1	88071049	88071220	hsCRE.41	pollard1
chr1	88150097	88150912	hsCRE.42	pollard2
chr1	88179681	88180013	hsCRE.43	pollard1
chr1	88486978	88487310	hsCRE.44	prabhakar
chr1	88486978	88487310	hsCRE.44	pollard2
chr1	95281299	95281792	hsCRE.45	prabhakar
chr1	96925947	96926601	hsCRE.46	prabhakar
chr1	98157673	98157844	hsCRE.47	prabhakar
chr1	101155346	101155517	hsCRE.48	reilly
chr1	101155346	101155517	hsCRE.48	prabhakar
chr1	101667714	101668046	hsCRE.49	prabhakar
chr1	104278080	104278251	hsCRE.50	pollard1
chr1	106352695	106353027	hsCRE.51	prabhakar
chr1	111929489	111930143	hsCRE.1616	reilly
chr1	115826577	115826748	hsCRE.52	reilly
chr1	115826577	115826748	hsCRE.52	pollard1
chr1	115908386	115909523	hsCRE.1617	reilly
chr1	116311786	116312118	hsCRE.53	reilly
chr1	116311786	116312118	hsCRE.53	prabhakar
chr1	116377347	116378484	hsCRE.1618	reilly
chr1	118736791	118736962	hsCRE.54	pollard2
chr1	119226828	119228126	hsCRE.1619	reilly
chr1	150181301	150182921	hsCRE.1620	reilly
chr1	162833742	162835684	hsCRE.1621	vermunt14
chr1	163564249	163564581	hsCRE.55	prabhakar
chr1	163836232	163837369	hsCRE.1622	reilly
chr1	164381099	164381270	hsCRE.56	pollard1
chr1	164563902	164564073	hsCRE.57	reilly
chr1	164563902	164564073	hsCRE.57	pollard1
chr1	169298416	169298909	hsCRE.1623	reilly
chr1	175492907	175497747	hsCRE.1624	reilly
chr1	175565933	175566426	hsCRE.58	prabhakar
chr1	175735494	175735826	hsCRE.59	vermunt14
chr1	175735494	175735826	hsCRE.59	prabhakar
chr1	177040049	177040381	hsCRE.60	prabhakar
chr1	177118303	177118474	hsCRE.61	prabhakar
chr1	177363596	177363928	hsCRE.62	pollard1
chr1	177363596	177363928	hsCRE.62	pollard2
chr1	177895737	177896391	hsCRE.63	prabhakar
chr1	178098063	178098717	hsCRE.1625	reilly
chr1	178266066	178267364	hsCRE.1626	reilly
chr1	181134535	181136638	hsCRE.1627	reilly
chr1	181136950	181137121	hsCRE.1628	reilly
chr1	181808732	181809064	hsCRE.64	prabhakar
chr1	182142973	182145559	hsCRE.1629	reilly
chr1	183090569	183091062	hsCRE.1630	reilly
chr1	184199671	184200486	hsCRE.1631	reilly
chr1	184503556	184505176	hsCRE.1632	reilly
chr1	193963284	193963455	hsCRE.65	pollard1
chr1	194565098	194565430	hsCRE.66	prabhakar
chr1	196896617	196898398	hsCRE.1633	reilly
chr1	201597488	201597981	hsCRE.1634	reilly
chr1	202154577	202155392	hsCRE.1635	reilly
chr1	204264176	204264347	hsCRE.67	pollard2
chr1	204622401	204622572	hsCRE.68	reilly
chr1	204622401	204622572	hsCRE.68	prabhakar
chr1	204931451	204931622	hsCRE.69	prabhakar
chr1	208434820	208435313	hsCRE.70	pollard2
chr1	208434820	208435313	hsCRE.70	prabhakar
chr1	209561448	209561780	hsCRE.71	reilly
chr1	209561448	209561780	hsCRE.71	prabhakar
chr1	213714437	213715252	hsCRE.1636	reilly
chr1	213929368	213929539	hsCRE.72	prabhakar
chr1	215672989	215673321	hsCRE.73	prabhakar
chr1	216183363	216184017	hsCRE.74	prabhakar
chr1	216964718	216965050	hsCRE.75	pollard1
chr1	217010970	217011946	hsCRE.1637	reilly
chr1	217770732	217771386	hsCRE.76	prabhakar
chr1	217770732	217771386	hsCRE.76	pollard1
chr1	218255125	218255296	hsCRE.77	pollard1
chr1	224497894	224499353	hsCRE.1638	reilly
chr1	224711049	224711220	hsCRE.78	pollard2
chr1	226678297	226681527	hsCRE.1639	reilly
chr1	229861685	229862822	hsCRE.1640	reilly
chr1	237044450	237044621	hsCRE.79	reilly
chr1	237044450	237044621	hsCRE.79	vermunt14
chr1	237044450	237044621	hsCRE.79	prabhakar
chr1	243476238	243476409	hsCRE.80	reilly
chr1	243476238	243476409	hsCRE.80	pollard2
chr1	243747591	243748406	hsCRE.1641	reilly
chr1	245157288	245157459	hsCRE.81	reilly
chr1	245157288	245157459	hsCRE.81	prabhakar
chr1	245225684	245226016	hsCRE.82	reilly
chr1	245225684	245226016	hsCRE.82	prabhakar
chr1	246798724	246800022	hsCRE.1642	reilly
chr10	1229665	1231768	hsCRE.1643	vermunt14
chr10	1231919	1232090	hsCRE.1644	vermunt14
chr10	1232402	1232573	hsCRE.1645	vermunt14
chr10	1232885	1233217	hsCRE.1646	vermunt14
chr10	1229665	1231768	hsCRE.1643	reilly
chr10	1287408	1289028	hsCRE.1647	reilly
chr10	3305148	3306768	hsCRE.1648	reilly
chr10	3681609	3682907	hsCRE.1649	reilly
chr10	6128485	6129139	hsCRE.1650	reilly
chr10	6786168	6787466	hsCRE.1651	reilly
chr10	7219996	7220328	hsCRE.83	prabhakar
chr10	7320159	7320330	hsCRE.84	pollard2
chr10	8049604	8049775	hsCRE.85	reilly
chr10	8049604	8049775	hsCRE.85	pollard2
chr10	8063381	8064518	hsCRE.1652	reilly
chr10	8359919	8360251	hsCRE.86	prabhakar
chr10	8504897	8505068	hsCRE.87	reilly
chr10	8504897	8505068	hsCRE.87	pollard2
chr10	8534154	8534486	hsCRE.88	pollard2
chr10	9199851	9200666	hsCRE.89	prabhakar
chr10	9199851	9200666	hsCRE.89	pollard2
chr10	9199851	9200666	hsCRE.89	pollard1
chr10	10330691	10330862	hsCRE.90	prabhakar
chr10	10432241	10432573	hsCRE.91	reilly
chr10	10432241	10432573	hsCRE.91	prabhakar
chr10	10432241	10432573	hsCRE.91	pollard1
chr10	11035650	11036143	hsCRE.92	reilly
chr10	11035650	11036143	hsCRE.92	prabhakar
chr10	11035650	11036143	hsCRE.92	pollard2
chr10	11328032	11330618	hsCRE.1653	reilly
chr10	12588905	12590847	hsCRE.1654	reilly
chr10	14102811	14102982	hsCRE.93	prabhakar
chr10	16458286	16458618	hsCRE.94	prabhakar
chr10	16458286	16458618	hsCRE.94	pollard2
chr10	16612578	16612749	hsCRE.95	pollard1
chr10	16663251	16663583	hsCRE.96	prabhakar
chr10	17518606	17518777	hsCRE.97	pollard2
chr10	21069701	21070516	hsCRE.1655	reilly
chr10	23961060	23961231	hsCRE.98	pollard2
chr10	24356706	24358487	hsCRE.1656	reilly
chr10	24494371	24494542	hsCRE.99	pollard2
chr10	24728536	24728707	hsCRE.100	prabhakar
chr10	33032871	33033042	hsCRE.101	prabhakar
chr10	33928683	33928854	hsCRE.102	prabhakar
chr10	34506486	34507462	hsCRE.1657	reilly
chr10	34507613	34507784	hsCRE.1658	reilly
chr10	36779537	36781157	hsCRE.1659	reilly
chr10	46539813	46541272	hsCRE.1660	vermunt16
chr10	46541423	46541594	hsCRE.1661	vermunt16
chr10	46541745	46542560	hsCRE.1662	vermunt16
chr10	46542711	46544331	hsCRE.1663	vermunt16
chr10	46539813	46541272	hsCRE.1660	reilly
chr10	46541423	46541594	hsCRE.1661	reilly
chr10	46541745	46542560	hsCRE.1662	reilly
chr10	49001245	49002865	hsCRE.1664	reilly
chr10	61338095	61338588	hsCRE.103	prabhakar
chr10	62382804	62382975	hsCRE.104	prabhakar
chr10	67456265	67456597	hsCRE.105	prabhakar
chr10	69267467	69270053	hsCRE.106	haygood
chr10	71625070	71626207	hsCRE.1665	reilly
chr10	71626358	71627817	hsCRE.1666	reilly
chr10	71649240	71649411	hsCRE.107	prabhakar
chr10	75678383	75678876	hsCRE.108	prabhakar
chr10	75789700	75789871	hsCRE.109	vermunt16
chr10	75789700	75789871	hsCRE.109	prabhakar
chr10	76054303	76054796	hsCRE.110	prabhakar
chr10	78574376	78574708	hsCRE.111	prabhakar
chr10	82191952	82192445	hsCRE.112	prabhakar
chr10	84074570	84078122	hsCRE.1667	vermunt16
chr10	84074570	84078122	hsCRE.1667	vermunt14
chr10	86009251	86009583	hsCRE.113	prabhakar
chr10	92789996	92790167	hsCRE.114	prabhakar
chr10	93342926	93343258	hsCRE.115	prabhakar
chr10	93376555	93377531	hsCRE.1668	reilly
chr10	96513953	96514124	hsCRE.116	reilly
chr10	96513953	96514124	hsCRE.116	pollard2
chr10	98845784	98845955	hsCRE.117	prabhakar
chr10	100530858	100535859	hsCRE.118	haygood
chr10	100530858	100535859	hsCRE.118	reilly
chr10	101966872	101967043	hsCRE.119	pollard2
chr10	103598237	103599374	hsCRE.1669	reilly
chr10	104146459	104146952	hsCRE.1670	reilly
chr10	104574390	104575044	hsCRE.120	prabhakar
chr10	104982258	104982590	hsCRE.121	prabhakar
chr10	105122072	105122243	hsCRE.122	pollard2
chr10	105340591	105340923	hsCRE.123	prabhakar
chr10	105340591	105340923	hsCRE.123	pollard2
chr10	106542542	106543518	hsCRE.1671	reilly
chr10	106767983	106768315	hsCRE.124	prabhakar
chr10	107049564	107049896	hsCRE.125	prabhakar
chr10	107049564	107049896	hsCRE.125	pollard2
chr10	111412979	111413150	hsCRE.126	pollard2
chr10	113552436	113552607	hsCRE.127	prabhakar
chr10	114100419	114101878	hsCRE.1672	reilly
chr10	114706816	114706987	hsCRE.128	pollard2
chr10	116015678	116015849	hsCRE.129	prabhakar
chr10	116311816	116313275	hsCRE.1673	reilly
chr10	117675047	117676506	hsCRE.1674	reilly
chr10	117748088	117748259	hsCRE.130	reilly
chr10	117748088	117748259	hsCRE.130	prabhakar
chr10	118378157	118378650	hsCRE.131	prabhakar
chr10	119288213	119289189	hsCRE.1675	reilly
chr10	119518836	119519329	hsCRE.1676	reilly
chr10	120410263	120410595	hsCRE.132	prabhakar
chr10	121186231	121186402	hsCRE.133	pollard2
chr10	121188515	121188847	hsCRE.134	prabhakar
chr10	121566915	121567408	hsCRE.1677	reilly
chr10	123514175	123514346	hsCRE.135	reilly
chr10	123514175	123514346	hsCRE.135	pollard2
chr10	125097068	125097883	hsCRE.1678	reilly
chr10	125124214	125124385	hsCRE.136	reilly
chr10	125124214	125124385	hsCRE.136	pollard2
chr10	128975828	128976160	hsCRE.137	prabhakar
chr10	129045833	129046165	hsCRE.138	reilly
chr10	129045833	129046165	hsCRE.138	pollard1
chr10	129045833	129046165	hsCRE.138	pollard2
chr10	129171729	129172222	hsCRE.139	prabhakar
chr10	129331117	129331288	hsCRE.140	pollard2
chr10	129434545	129434877	hsCRE.141	prabhakar
chr10	131557576	131557747	hsCRE.142	pollard2
chr10	132657792	132658607	hsCRE.143	prabhakar
chr11	1530902	1533488	hsCRE.1679	reilly
chr11	2108996	2110294	hsCRE.1680	reilly
chr11	3831778	3832110	hsCRE.144	prabhakar
chr11	7414707	7415039	hsCRE.145	prabhakar
chr11	8315946	8316278	hsCRE.146	pollard2
chr11	8315946	8316278	hsCRE.146	prabhakar
chr11	8315946	8316278	hsCRE.146	reilly
chr11	8357051	8357383	hsCRE.147	reilly
chr11	8357051	8357383	hsCRE.147	pollard1
chr11	8357051	8357383	hsCRE.147	pollard2
chr11	8362162	8362655	hsCRE.148	prabhakar
chr11	8362162	8362655	hsCRE.148	pollard2
chr11	12457069	12457562	hsCRE.1681	reilly
chr11	13284683	13285498	hsCRE.1682	reilly
chr11	13849878	13850854	hsCRE.1683	reilly
chr11	19296364	19297018	hsCRE.1684	reilly
chr11	19785352	19785684	hsCRE.149	prabhakar
chr11	22491749	22491920	hsCRE.150	reilly
chr11	22491749	22491920	hsCRE.150	pollard2
chr11	28575929	28576261	hsCRE.151	prabhakar
chr11	30571303	30571474	hsCRE.152	pollard2
chr11	30696956	30697127	hsCRE.153	prabhakar
chr11	30719687	30720019	hsCRE.154	prabhakar
chr11	30930797	30931129	hsCRE.155	prabhakar
chr11	31664936	31665107	hsCRE.156	pollard2
chr11	31809144	31809315	hsCRE.157	reilly
chr11	31809144	31809315	hsCRE.157	pollard2
chr11	31966640	31969870	hsCRE.1685	reilly
chr11	32015649	32015820	hsCRE.158	pollard2
chr11	32477417	32477588	hsCRE.159	pollard2
chr11	33906702	33907195	hsCRE.160	prabhakar
chr11	34273006	34273821	hsCRE.1686	reilly
chr11	34274294	34275753	hsCRE.1687	reilly
chr11	34742722	34742893	hsCRE.161	pollard2
chr11	35424497	35424668	hsCRE.162	pollard2
chr11	35623140	35623472	hsCRE.163	prabhakar
chr11	35623140	35623472	hsCRE.163	pollard2
chr11	36996491	36996823	hsCRE.164	prabhakar
chr11	39554314	39554485	hsCRE.165	prabhakar
chr11	40693789	40694121	hsCRE.166	prabhakar
chr11	42049418	42049750	hsCRE.167	prabhakar
chr11	42355693	42356025	hsCRE.168	pollard2
chr11	46920566	46920737	hsCRE.169	pollard2
chr11	47021590	47021922	hsCRE.170	reilly
chr11	47021590	47021922	hsCRE.170	pollard1
chr11	47021590	47021922	hsCRE.170	prabhakar
chr11	47070265	47070436	hsCRE.171	prabhakar
chr11	61001658	61002473	hsCRE.1688	reilly
chr11	64157441	64157773	hsCRE.172	prabhakar
chr11	66889809	66890624	hsCRE.1689	reilly
chr11	69374001	69375138	hsCRE.1690	reilly
chr11	69669807	69670783	hsCRE.1691	reilly
chr11	78940288	78941747	hsCRE.1692	reilly
chr11	79460568	79460739	hsCRE.173	prabhakar
chr11	80010751	80011244	hsCRE.174	prabhakar
chr11	80010751	80011244	hsCRE.174	pollard1
chr11	80074963	80075295	hsCRE.175	prabhakar
chr11	80821137	80821469	hsCRE.176	prabhakar
chr11	83711281	83711613	hsCRE.177	prabhakar
chr11	91846574	91846906	hsCRE.178	prabhakar
chr11	92087595	92087766	hsCRE.179	pollard2
chr11	96960489	96960982	hsCRE.180	prabhakar
chr11	100576621	100576953	hsCRE.181	prabhakar
chr11	109533123	109533455	hsCRE.182	prabhakar
chr11	110691548	110693007	hsCRE.1693	vermunt14
chr11	111081034	111081366	hsCRE.183	prabhakar
chr11	111439000	111439332	hsCRE.184	prabhakar
chr11	112322061	112322393	hsCRE.1694	reilly
chr11	113073451	113073783	hsCRE.185	prabhakar
chr11	113590685	113591822	hsCRE.1695	reilly
chr11	114229016	114229509	hsCRE.186	reilly
chr11	114229016	114229509	hsCRE.186	pollard1
chr11	114229016	114229509	hsCRE.186	pollard2
chr11	114928402	114928734	hsCRE.187	pollard1
chr11	115215948	115216280	hsCRE.188	prabhakar
chr11	115284908	115285240	hsCRE.189	reilly
chr11	115284908	115285240	hsCRE.189	prabhakar
chr11	115692616	115692787	hsCRE.190	pollard1
chr11	115777390	115777883	hsCRE.191	prabhakar
chr11	115777390	115777883	hsCRE.191	pollard2
chr11	116053543	116053875	hsCRE.192	reilly
chr11	116053543	116053875	hsCRE.192	pollard1
chr11	116174385	116174556	hsCRE.193	reilly
chr11	116174385	116174556	hsCRE.193	pollard2
chr11	116369625	116369957	hsCRE.194	pollard2
chr11	116560705	116560876	hsCRE.195	reilly
chr11	116560705	116560876	hsCRE.195	pollard1
chr11	117462436	117462929	hsCRE.196	prabhakar
chr11	117462436	117462929	hsCRE.196	pollard1
chr11	118925556	118925727	hsCRE.197	reilly
chr11	118925556	118925727	hsCRE.197	pollard2
chr11	119676694	119676865	hsCRE.198	vermunt14
chr11	119676694	119676865	hsCRE.198	prabhakar
chr11	119980415	119980586	hsCRE.199	prabhakar
chr11	120769997	120770490	hsCRE.200	prabhakar
chr11	125269930	125271228	hsCRE.1696	reilly
chr11	125350660	125350831	hsCRE.201	reilly
chr11	125350660	125350831	hsCRE.201	pollard2
chr11	127143498	127143830	hsCRE.202	prabhakar
chr11	127194131	127194463	hsCRE.203	prabhakar
chr11	127243038	127244175	hsCRE.1697	reilly
chr11	127244326	127244497	hsCRE.1698	reilly
chr11	128235734	128236227	hsCRE.1699	reilly
chr11	128476730	128477062	hsCRE.204	prabhakar
chr11	128476730	128477062	hsCRE.204	pollard2
chr11	128683892	128684063	hsCRE.205	pollard2
chr11	131095448	131095941	hsCRE.206	prabhakar
chr11	131095448	131095941	hsCRE.206	pollard1
chr11	131395583	131395754	hsCRE.207	pollard1
chr11	131592879	131593050	hsCRE.208	reilly
chr11	131592879	131593050	hsCRE.208	pollard2
chr11	131652878	131653049	hsCRE.209	reilly
chr11	131652878	131653049	hsCRE.209	pollard2
chr11	131797575	131798229	hsCRE.210	prabhakar
chr11	131813939	131814432	hsCRE.211	prabhakar
chr11	131923749	131924564	hsCRE.1700	reilly
chr11	131982665	131982836	hsCRE.212	vermunt14
chr11	131982665	131982836	hsCRE.212	reilly
chr11	131982665	131982836	hsCRE.212	prabhakar
chr11	132078521	132079014	hsCRE.213	reilly
chr11	132078521	132079014	hsCRE.213	prabhakar
chr11	132317255	132319197	hsCRE.1701	vermunt16
chr11	132319348	132319680	hsCRE.1702	vermunt16
chr11	132939759	132940091	hsCRE.214	prabhakar
chr11	133272890	133273061	hsCRE.215	prabhakar
chr11	133663869	133664040	hsCRE.216	reilly
chr11	133663869	133664040	hsCRE.216	vermunt14
chr11	133663869	133664040	hsCRE.216	prabhakar
chr11	134724090	134728447	hsCRE.1703	reilly
chr11	134724090	134728447	hsCRE.1703	vermunt16
chr12	864970	865463	hsCRE.217	pollard1
chr12	864970	865463	hsCRE.217	prabhakar
chr12	864970	865463	hsCRE.217	pollard2
chr12	1104071	1105047	hsCRE.1704	reilly
chr12	1518285	1519583	hsCRE.1705	reilly
chr12	3137706	3137877	hsCRE.218	reilly
chr12	3137706	3137877	hsCRE.218	prabhakar
chr12	3491507	3491678	hsCRE.219	reilly
chr12	3491507	3491678	hsCRE.219	pollard2
chr12	4770820	4771474	hsCRE.1706	reilly
chr12	5454859	5455513	hsCRE.1707	reilly
chr12	5455664	5455835	hsCRE.1708	reilly
chr12	6039620	6040274	hsCRE.1709	reilly
chr12	12582983	12583315	hsCRE.220	prabhakar
chr12	16018097	16018751	hsCRE.221	pollard2
chr12	16083997	16084168	hsCRE.222	prabhakar
chr12	16197708	16197879	hsCRE.223	pollard2
chr12	16551977	16552309	hsCRE.224	prabhakar
chr12	16706782	16707114	hsCRE.225	prabhakar
chr12	17137504	17137675	hsCRE.226	pollard2
chr12	17786278	17786610	hsCRE.227	prabhakar
chr12	24016343	24016675	hsCRE.228	reilly
chr12	24016343	24016675	hsCRE.228	prabhakar
chr12	24239406	24239738	hsCRE.229	prabhakar
chr12	30105071	30107013	hsCRE.1710	reilly
chr12	31385742	31387040	hsCRE.1711	reilly
chr12	41513089	41513260	hsCRE.230	pollard2
chr12	41825914	41826246	hsCRE.231	prabhakar
chr12	42445759	42447862	hsCRE.1712	reilly
chr12	43191959	43192130	hsCRE.232	prabhakar
chr12	48388197	48391266	hsCRE.1713	vermunt16
chr12	48388197	48391266	hsCRE.1713	vermunt14
chr12	50859073	50861337	hsCRE.1714	reilly
chr12	51871921	51872575	hsCRE.1715	reilly
chr12	53803209	53803541	hsCRE.233	reilly
chr12	53803209	53803541	hsCRE.233	prabhakar
chr12	58132406	58132577	hsCRE.234	pollard2
chr12	60275855	60276026	hsCRE.235	pollard2
chr12	60522678	60523010	hsCRE.236	pollard2
chr12	60522678	60523010	hsCRE.236	prabhakar
chr12	60522678	60523010	hsCRE.236	pollard1
chr12	60767601	60767772	hsCRE.237	pollard2
chr12	61032641	61032812	hsCRE.238	pollard1
chr12	66979012	66979183	hsCRE.239	pollard2
chr12	67057751	67057922	hsCRE.240	prabhakar
chr12	67477307	67478283	hsCRE.1716	reilly
chr12	67893118	67893289	hsCRE.241	prabhakar
chr12	72083338	72083670	hsCRE.242	pollard2
chr12	72148294	72148465	hsCRE.243	prabhakar
chr12	72217584	72217916	hsCRE.244	prabhakar
chr12	72422314	72422646	hsCRE.245	prabhakar
chr12	72572370	72572702	hsCRE.246	prabhakar
chr12	73092450	73092621	hsCRE.247	pollard2
chr12	73278865	73279036	hsCRE.248	pollard2
chr12	76037175	76037990	hsCRE.1717	reilly
chr12	76949574	76949745	hsCRE.249	prabhakar
chr12	79068210	79068542	hsCRE.250	prabhakar
chr12	79226876	79227208	hsCRE.251	prabhakar
chr12	80837114	80837768	hsCRE.1718	vermunt16
chr12	80837919	80839700	hsCRE.1719	vermunt16
chr12	81410356	81412137	hsCRE.1720	vermunt14
chr12	83262664	83262835	hsCRE.252	pollard2
chr12	86332976	86333308	hsCRE.253	reilly
chr12	86332976	86333308	hsCRE.253	prabhakar
chr12	89349730	89350223	hsCRE.254	reilly
chr12	89349730	89350223	hsCRE.254	prabhakar
chr12	89907873	89908044	hsCRE.255	pollard2
chr12	92363607	92363778	hsCRE.256	reilly
chr12	92363607	92363778	hsCRE.256	pollard2
chr12	94535164	94535335	hsCRE.257	reilly
chr12	94535164	94535335	hsCRE.257	pollard1
chr12	94535164	94535335	hsCRE.257	pollard2
chr12	96239040	96241304	hsCRE.1721	reilly
chr12	96969711	96970043	hsCRE.258	prabhakar
chr12	97537536	97538834	hsCRE.1722	reilly
chr12	100508630	100508801	hsCRE.1723	reilly
chr12	102219701	102219872	hsCRE.259	pollard2
chr12	103290225	103290557	hsCRE.260	pollard2
chr12	104703954	104705091	hsCRE.1724	reilly
chr12	105738420	105743099	hsCRE.1725	reilly
chr12	107600366	107601181	hsCRE.1726	reilly
chr12	107948479	107948650	hsCRE.261	prabhakar
chr12	107963705	107963876	hsCRE.262	pollard2
chr12	108289185	108290161	hsCRE.1727	reilly
chr12	109315276	109317540	hsCRE.1728	reilly
chr12	110114261	110114432	hsCRE.263	pollard2
chr12	110578396	110578567	hsCRE.264	pollard2
chr12	111185510	111185842	hsCRE.1729	reilly
chr12	111185993	111186808	hsCRE.1730	reilly
chr12	113561184	113561516	hsCRE.265	reilly
chr12	113561184	113561516	hsCRE.265	pollard2
chr12	113844509	113845807	hsCRE.1731	reilly
chr12	113881099	113881431	hsCRE.266	reilly
chr12	113881099	113881431	hsCRE.266	prabhakar
chr12	114030128	114030460	hsCRE.267	prabhakar
chr12	118925934	118926266	hsCRE.268	prabhakar
chr12	123250866	123251359	hsCRE.1732	reilly
chr12	123251510	123251842	hsCRE.1733	reilly
chr12	124254085	124256349	hsCRE.1734	reilly
chr12	125244381	125247128	hsCRE.1735	reilly
chr12	128328416	128330519	hsCRE.1736	reilly
chr12	129851350	129851521	hsCRE.269	prabhakar
chr12	130316685	130317500	hsCRE.1737	reilly
chr12	131216876	131219784	hsCRE.1738	reilly
chr13	20363647	20364301	hsCRE.1739	reilly
chr13	20882159	20882813	hsCRE.1740	reilly
chr13	23722740	23723233	hsCRE.1741	reilly
chr13	25809936	25812039	hsCRE.1742	reilly
chr13	33471106	33471921	hsCRE.1743	reilly
chr13	35852067	35852560	hsCRE.1744	reilly
chr13	38783032	38783203	hsCRE.270	pollard2
chr13	40087213	40087545	hsCRE.271	reilly
chr13	40087213	40087545	hsCRE.271	prabhakar
chr13	40087213	40087545	hsCRE.271	pollard1
chr13	40311854	40312347	hsCRE.1745	reilly
chr13	43315564	43315896	hsCRE.272	reilly
chr13	43315564	43315896	hsCRE.272	prabhakar
chr13	43935694	43936348	hsCRE.1746	reilly
chr13	44045174	44045506	hsCRE.273	reilly
chr13	44045174	44045506	hsCRE.273	prabhakar
chr13	47650323	47650494	hsCRE.274	pollard2
chr13	48680293	48680786	hsCRE.1747	reilly
chr13	51324237	51326018	hsCRE.1748	reilly
chr13	52925865	52926197	hsCRE.275	reilly
chr13	52925865	52926197	hsCRE.275	prabhakar
chr13	59510776	59511269	hsCRE.276	prabhakar
chr13	59585329	59585500	hsCRE.277	pollard2
chr13	60117964	60118296	hsCRE.278	prabhakar
chr13	60380494	60380665	hsCRE.279	prabhakar
chr13	61170571	61171386	hsCRE.1749	reilly
chr13	61272589	61272921	hsCRE.280	prabhakar
chr13	63647090	63647261	hsCRE.281	prabhakar
chr13	65473214	65473546	hsCRE.282	prabhakar
chr13	67046045	67046216	hsCRE.283	pollard2
chr13	67250181	67250513	hsCRE.284	prabhakar
chr13	67620747	67620918	hsCRE.285	pollard2
chr13	68729546	68729878	hsCRE.286	prabhakar
chr13	69096786	69096957	hsCRE.287	pollard1
chr13	70958988	70959964	hsCRE.288	prabhakar
chr13	71149594	71150248	hsCRE.289	reilly
chr13	71149594	71150248	hsCRE.289	prabhakar
chr13	71149594	71150248	hsCRE.289	pollard1
chr13	71149594	71150248	hsCRE.289	pollard2
chr13	71226389	71226560	hsCRE.290	prabhakar
chr13	71323462	71323633	hsCRE.291	pollard1
chr13	71767441	71767934	hsCRE.292	pollard1
chr13	71799422	71799593	hsCRE.293	reilly
chr13	71799422	71799593	hsCRE.293	pollard1
chr13	71944524	71944856	hsCRE.294	pollard1
chr13	71954807	71954978	hsCRE.295	pollard2
chr13	72540801	72541455	hsCRE.296	prabhakar
chr13	72540801	72541455	hsCRE.296	pollard1
chr13	72540801	72541455	hsCRE.296	pollard2
chr13	72540801	72541455	hsCRE.296	pollard2
chr13	74837681	74837852	hsCRE.297	prabhakar
chr13	76165330	76165662	hsCRE.298	prabhakar
chr13	76489224	76489556	hsCRE.299	pollard2
chr13	80234895	80235710	hsCRE.1750	reilly
chr13	81972328	81972660	hsCRE.300	prabhakar
chr13	83387806	83387977	hsCRE.301	pollard2
chr13	84292614	84292946	hsCRE.302	prabhakar
chr13	84547532	84547864	hsCRE.303	prabhakar
chr13	87128226	87128880	hsCRE.1751	reilly
chr13	87129031	87130490	hsCRE.1752	reilly
chr13	87153392	87153724	hsCRE.304	prabhakar
chr13	89181015	89181347	hsCRE.305	prabhakar
chr13	90485188	90485842	hsCRE.306	prabhakar
chr13	92807396	92807728	hsCRE.307	prabhakar
chr13	93304990	93305805	hsCRE.1753	reilly
chr13	93709537	93709708	hsCRE.308	prabhakar
chr13	93777854	93778186	hsCRE.309	prabhakar
chr13	93777854	93778186	hsCRE.309	pollard1
chr13	93806752	93807084	hsCRE.310	pollard1
chr13	94235974	94236145	hsCRE.311	pollard2
chr13	94828274	94828606	hsCRE.312	prabhakar
chr13	94828274	94828606	hsCRE.312	reilly
chr13	94947519	94947690	hsCRE.313	reilly
chr13	94947519	94947690	hsCRE.313	prabhakar
chr13	96325740	96326072	hsCRE.314	prabhakar
chr13	96559567	96560060	hsCRE.315	prabhakar
chr13	96610619	96610790	hsCRE.316	prabhakar
chr13	96621892	96622063	hsCRE.317	prabhakar
chr13	96667277	96667609	hsCRE.318	prabhakar
chr13	96809145	96809316	hsCRE.319	prabhakar
chr13	96844212	96844544	hsCRE.320	prabhakar
chr13	97273393	97273564	hsCRE.321	prabhakar
chr13	99926050	99926382	hsCRE.322	reilly
chr13	99926050	99926382	hsCRE.322	prabhakar
chr13	99939851	99940666	hsCRE.1754	reilly
chr13	100473685	100474339	hsCRE.323	reilly
chr13	100473685	100474339	hsCRE.323	prabhakar
chr13	100473685	100474339	hsCRE.323	pollard2
chr13	101720858	101721029	hsCRE.324	pollard2
chr13	102945380	102945712	hsCRE.325	prabhakar
chr13	103143581	103143752	hsCRE.326	pollard2
chr13	104144136	104144468	hsCRE.327	reilly
chr13	104144136	104144468	hsCRE.327	prabhakar
chr13	104571064	104572684	hsCRE.1755	reilly
chr13	105705327	105705498	hsCRE.328	pollard1
chr13	106294628	106294799	hsCRE.329	prabhakar
chr13	108673874	108675655	hsCRE.1756	reilly
chr13	109366665	109371666	hsCRE.1757	reilly
chr13	110386903	110389328	hsCRE.1758	reilly
chr13	111611682	111611853	hsCRE.330	pollard2
chr13	111984996	111985167	hsCRE.331	prabhakar
chr13	113161073	113161244	hsCRE.1759	reilly
chr13	113161395	113161727	hsCRE.1760	reilly
chr13	113417004	113417497	hsCRE.1761	reilly
chr13	113417648	113418141	hsCRE.1762	reilly
chr14	23371644	23371815	hsCRE.332	prabhakar
chr14	25629840	25630011	hsCRE.333	reilly
chr14	25629840	25630011	hsCRE.333	prabhakar
chr14	25843287	25845068	hsCRE.1763	vermunt14
chr14	25895791	25895962	hsCRE.334	pollard2
chr14	25995762	25995933	hsCRE.335	pollard2
chr14	26124968	26125300	hsCRE.336	pollard1
chr14	26173653	26174468	hsCRE.337	prabhakar
chr14	28087832	28088003	hsCRE.338	pollard2
chr14	28130466	28131281	hsCRE.339	reilly
chr14	28130466	28131281	hsCRE.339	pollard2
chr14	28130466	28131281	hsCRE.339	prabhakar
chr14	30134918	30135411	hsCRE.340	reilly
chr14	30134918	30135411	hsCRE.340	pollard2
chr14	31504664	31506606	hsCRE.1764	vermunt14
chr14	31504664	31506606	hsCRE.1764	reilly
chr14	32365493	32367596	hsCRE.1765	reilly
chr14	32734133	32734465	hsCRE.341	pollard1
chr14	32947750	32948082	hsCRE.342	pollard1
chr14	32948753	32948924	hsCRE.343	prabhakar
chr14	32948753	32948924	hsCRE.343	reilly
chr14	33019153	33019968	hsCRE.344	prabhakar
chr14	33019153	33019968	hsCRE.344	pollard1
chr14	33027083	33027415	hsCRE.345	prabhakar
chr14	33057709	33057880	hsCRE.346	pollard1
chr14	33179805	33180137	hsCRE.347	prabhakar
chr14	33291626	33291797	hsCRE.348	pollard1
chr14	33349931	33350263	hsCRE.349	reilly
chr14	33349931	33350263	hsCRE.349	prabhakar
chr14	33576299	33576631	hsCRE.350	pollard1
chr14	33579441	33579612	hsCRE.351	pollard2
chr14	33596312	33596644	hsCRE.352	pollard1
chr14	33661106	33661921	hsCRE.353	pollard2
chr14	33690883	33691215	hsCRE.354	pollard2
chr14	33787577	33789036	hsCRE.1766	reilly
chr14	33792553	33792885	hsCRE.355	reilly
chr14	33792553	33792885	hsCRE.355	pollard2
chr14	34183497	34183829	hsCRE.356	prabhakar
chr14	36192466	36192637	hsCRE.357	pollard2
chr14	37034476	37035291	hsCRE.358	prabhakar
chr14	37034476	37035291	hsCRE.358	pollard2
chr14	37070562	37070894	hsCRE.359	prabhakar
chr14	37138979	37139472	hsCRE.360	pollard2
chr14	38023272	38023604	hsCRE.361	prabhakar
chr14	38738094	38738426	hsCRE.362	vermunt16
chr14	38738094	38738426	hsCRE.362	reilly
chr14	38738094	38738426	hsCRE.362	prabhakar
chr14	39678754	39678925	hsCRE.363	pollard2
chr14	39860819	39861473	hsCRE.1767	reilly
chr14	39906059	39906391	hsCRE.364	prabhakar
chr14	44225849	44226181	hsCRE.365	prabhakar
chr14	44565695	44566188	hsCRE.366	prabhakar
chr14	45368009	45368341	hsCRE.367	prabhakar
chr14	45799530	45799862	hsCRE.368	prabhakar
chr14	46688920	46689091	hsCRE.369	pollard2
chr14	46840207	46840539	hsCRE.370	pollard2
chr14	46840207	46840539	hsCRE.370	reilly
chr14	48373913	48374406	hsCRE.371	prabhakar
chr14	48876918	48877089	hsCRE.372	pollard2
chr14	48970443	48970775	hsCRE.373	prabhakar
chr14	49058766	49058937	hsCRE.374	pollard2
chr14	49507137	49507308	hsCRE.375	pollard2
chr14	49522044	49522215	hsCRE.376	prabhakar
chr14	51318426	51319563	hsCRE.1768	reilly
chr14	60510594	60511570	hsCRE.1769	reilly
chr14	60678056	60678388	hsCRE.377	prabhakar
chr14	61223409	61224063	hsCRE.378	prabhakar
chr14	65919840	65920494	hsCRE.379	prabhakar
chr14	66107839	66108171	hsCRE.380	prabhakar
chr14	66330870	66331202	hsCRE.381	prabhakar
chr14	66464213	66464545	hsCRE.382	prabhakar
chr14	68283762	68284255	hsCRE.1770	reilly
chr14	69852514	69852846	hsCRE.383	reilly
chr14	69852514	69852846	hsCRE.383	prabhakar
chr14	72755472	72756287	hsCRE.1771	reilly
chr14	73022088	73022259	hsCRE.384	prabhakar
chr14	76320868	76321200	hsCRE.385	pollard2
chr14	76320868	76321200	hsCRE.385	prabhakar
chr14	78575822	78576154	hsCRE.386	prabhakar
chr14	78644610	78644781	hsCRE.387	prabhakar
chr14	79515564	79516701	hsCRE.1772	reilly
chr14	79575913	79576245	hsCRE.388	prabhakar
chr14	79798456	79798627	hsCRE.389	prabhakar
chr14	79813938	79814109	hsCRE.390	pollard2
chr14	81681389	81681721	hsCRE.391	prabhakar
chr14	81691870	81692363	hsCRE.392	prabhakar
chr14	81981061	81981554	hsCRE.393	prabhakar
chr14	82861425	82861757	hsCRE.394	reilly
chr14	82861425	82861757	hsCRE.394	prabhakar
chr14	83251016	83251187	hsCRE.395	pollard2
chr14	83253125	83253296	hsCRE.396	pollard1
chr14	84657858	84658190	hsCRE.397	prabhakar
chr14	87319843	87321463	hsCRE.1773	vermunt14
chr14	87894415	87894747	hsCRE.398	prabhakar
chr14	89749837	89750330	hsCRE.399	prabhakar
chr14	89749837	89750330	hsCRE.399	reilly
chr14	90343895	90345193	hsCRE.1774	reilly
chr14	90871711	90872526	hsCRE.1775	reilly
chr14	91263703	91265484	hsCRE.1776	reilly
chr14	91355713	91356850	hsCRE.1777	reilly
chr14	92297866	92298198	hsCRE.400	prabhakar
chr14	92322931	92323102	hsCRE.401	reilly
chr14	92322931	92323102	hsCRE.401	pollard2
chr14	92500268	92501244	hsCRE.1778	reilly
chr14	93579665	93580963	hsCRE.1779	vermunt14
chr14	95194250	95194421	hsCRE.402	pollard2
chr14	96252556	96253371	hsCRE.1780	reilly
chr14	96924945	96926082	hsCRE.1781	reilly
chr14	97325321	97325492	hsCRE.403	prabhakar
chr14	98009417	98009749	hsCRE.404	prabhakar
chr14	98155623	98157404	hsCRE.1782	reilly
chr14	98618163	98618656	hsCRE.405	prabhakar
chr14	99424240	99428436	hsCRE.1783	reilly
chr14	100149664	100150962	hsCRE.1784	reilly
chr14	101182997	101185905	hsCRE.1785	reilly
chr14	104093470	104093641	hsCRE.406	pollard2
chr14	104266380	104266712	hsCRE.407	reilly
chr14	104266380	104266712	hsCRE.407	prabhakar
chr14	104552641	104552812	hsCRE.408	reilly
chr14	104552641	104552812	hsCRE.408	pollard2
chr15	21283147	21284284	hsCRE.1786	vermunt14
chr15	23896936	23898395	hsCRE.1787	reilly
chr15	25763432	25763925	hsCRE.1788	reilly
chr15	31318227	31318720	hsCRE.1789	reilly
chr15	31372329	31373466	hsCRE.1790	reilly
chr15	31472795	31473449	hsCRE.1791	reilly
chr15	35733622	35733954	hsCRE.409	prabhakar
chr15	35970956	35971449	hsCRE.410	prabhakar
chr15	36099270	36099602	hsCRE.411	pollard2
chr15	36099270	36099602	hsCRE.411	pollard1
chr15	36122047	36122540	hsCRE.412	prabhakar
chr15	36430383	36430554	hsCRE.413	prabhakar
chr15	36434608	36434779	hsCRE.414	reilly
chr15	36434608	36434779	hsCRE.414	pollard2
chr15	36884807	36884978	hsCRE.415	reilly
chr15	36884807	36884978	hsCRE.415	prabhakar
chr15	36908218	36908389	hsCRE.416	pollard2
chr15	36908218	36908389	hsCRE.416	prabhakar
chr15	37451424	37451595	hsCRE.417	pollard2
chr15	37738727	37738898	hsCRE.418	pollard2
chr15	48856547	48856718	hsCRE.419	prabhakar
chr15	52832806	52832977	hsCRE.420	pollard2
chr15	53680726	53681380	hsCRE.1792	reilly
chr15	55860322	55860493	hsCRE.421	pollard2
chr15	57751649	57751820	hsCRE.422	prabhakar
chr15	60041772	60041943	hsCRE.423	pollard1
chr15	60344313	60344645	hsCRE.424	pollard2
chr15	60375348	60375680	hsCRE.425	reilly
chr15	60375348	60375680	hsCRE.425	prabhakar
chr15	61075531	61076346	hsCRE.1793	reilly
chr15	61524546	61524878	hsCRE.426	prabhakar
chr15	61700580	61700912	hsCRE.427	pollard1
chr15	61755088	61755259	hsCRE.428	pollard1
chr15	66029883	66030215	hsCRE.429	prabhakar
chr15	66105551	66105883	hsCRE.430	prabhakar
chr15	67385770	67386102	hsCRE.431	prabhakar
chr15	67677904	67678236	hsCRE.432	prabhakar
chr15	69750979	69751794	hsCRE.1794	reilly
chr15	69818695	69819027	hsCRE.433	prabhakar
chr15	69848362	69848533	hsCRE.434	prabhakar
chr15	71596892	71597224	hsCRE.435	prabhakar
chr15	72811386	72811879	hsCRE.436	prabhakar
chr15	77708034	77708205	hsCRE.437	prabhakar
chr15	77797305	77799086	hsCRE.1795	reilly
chr15	78388586	78390206	hsCRE.1796	reilly
chr15	78671710	78672042	hsCRE.438	reilly
chr15	78671710	78672042	hsCRE.438	prabhakar
chr15	83372303	83373118	hsCRE.1797	reilly
chr15	86021460	86021631	hsCRE.439	pollard1
chr15	86134643	86135297	hsCRE.1798	reilly
chr15	86488012	86488344	hsCRE.440	prabhakar
chr15	86848572	86849387	hsCRE.1799	reilly
chr15	86849538	86850192	hsCRE.1800	reilly
chr15	87854915	87855086	hsCRE.441	prabhakar
chr15	88434782	88435114	hsCRE.442	prabhakar
chr15	88614069	88615045	hsCRE.1801	reilly
chr15	90064369	90065989	hsCRE.1803	reilly
chr15	90061149	90064218	hsCRE.1802	reilly
chr15	90401015	90401186	hsCRE.443	reilly
chr15	90401015	90401186	hsCRE.443	pollard2
chr15	90466290	90466461	hsCRE.444	pollard2
chr15	91321818	91321989	hsCRE.445	pollard2
chr15	91350784	91352082	hsCRE.1804	reilly
chr15	93144358	93145012	hsCRE.1805	reilly
chr15	94628178	94628510	hsCRE.446	prabhakar
chr15	94628178	94628510	hsCRE.446	pollard2
chr15	94905222	94905393	hsCRE.447	prabhakar
chr15	94905222	94905393	hsCRE.447	pollard1
chr15	95550433	95550765	hsCRE.448	pollard1
chr15	95740559	95740891	hsCRE.449	prabhakar
chr15	95740559	95740891	hsCRE.449	pollard2
chr15	96047644	96047815	hsCRE.450	reilly
chr15	96047644	96047815	hsCRE.450	prabhakar
chr15	96185161	96185332	hsCRE.451	pollard2
chr15	96262692	96263024	hsCRE.452	prabhakar
chr15	96378622	96378954	hsCRE.453	prabhakar
chr15	96409486	96409818	hsCRE.454	reilly
chr15	96409486	96409818	hsCRE.454	prabhakar
chr15	96409486	96409818	hsCRE.454	pollard2
chr15	96648892	96649063	hsCRE.455	pollard2
chr15	97602676	97602969	hsCRE.456	prabhakar
chr15	97602676	97602969	hsCRE.456	pollard1
chr15	97712643	97712814	hsCRE.457	pollard2
chr15	97915918	97916089	hsCRE.458	prabhakar
chr16	806886	809150	hsCRE.1806	reilly
chr16	3953645	3954460	hsCRE.1807	reilly
chr16	3954611	3955104	hsCRE.1808	reilly
chr16	4613069	4613240	hsCRE.459	reilly
chr16	4613069	4613240	hsCRE.459	pollard2
chr16	5458037	5458208	hsCRE.460	pollard2
chr16	5921793	5924057	hsCRE.1809	reilly
chr16	6870635	6870967	hsCRE.461	pollard2
chr16	6873375	6873546	hsCRE.462	pollard2
chr16	7124815	7124986	hsCRE.463	pollard1
chr16	7227381	7227552	hsCRE.464	reilly
chr16	7227381	7227552	hsCRE.464	pollard2
chr16	7234746	7235078	hsCRE.465	prabhakar
chr16	7309783	7309954	hsCRE.466	pollard2
chr16	7395668	7395839	hsCRE.467	pollard2
chr16	7422464	7422635	hsCRE.468	vermunt14
chr16	7422464	7422635	hsCRE.468	reilly
chr16	7422464	7422635	hsCRE.468	pollard2
chr16	7513448	7515229	hsCRE.1810	vermunt14
chr16	8291353	8291524	hsCRE.469	pollard2
chr16	8357927	8358098	hsCRE.470	pollard2
chr16	8433288	8433620	hsCRE.471	prabhakar
chr16	9422734	9422905	hsCRE.472	pollard2
chr16	10068238	10070824	hsCRE.1811	vermunt14
chr16	13483256	13483427	hsCRE.473	pollard2
chr16	17759414	17759746	hsCRE.474	prabhakar
chr16	17850704	17851036	hsCRE.475	reilly
chr16	17850704	17851036	hsCRE.475	prabhakar
chr16	19610567	19610738	hsCRE.476	prabhakar
chr16	19780126	19780780	hsCRE.1812	reilly
chr16	20236543	20237036	hsCRE.477	prabhakar
chr16	22641853	22643634	hsCRE.1813	vermunt14
chr16	24371647	24372945	hsCRE.1814	vermunt14
chr16	24433657	24433828	hsCRE.478	prabhakar
chr16	25519173	25519344	hsCRE.479	prabhakar
chr16	25759561	25760698	hsCRE.1815	vermunt14
chr16	26717330	26718628	hsCRE.1816	reilly
chr16	27181009	27181824	hsCRE.1817	reilly
chr16	48688684	48688855	hsCRE.480	prabhakar
chr16	48845581	48845752	hsCRE.481	prabhakar
chr16	51019215	51019547	hsCRE.482	prabhakar
chr16	52523671	52524325	hsCRE.483	prabhakar
chr16	52523671	52524325	hsCRE.483	reilly
chr16	52569010	52569342	hsCRE.484	prabhakar
chr16	52597970	52598141	hsCRE.485	pollard2
chr16	54128543	54128714	hsCRE.486	pollard2
chr16	54714114	54714607	hsCRE.487	prabhakar
chr16	56789720	56789891	hsCRE.488	pollard2
chr16	61072015	61072347	hsCRE.489	prabhakar
chr16	61460827	61461159	hsCRE.490	prabhakar
chr16	61465596	61465928	hsCRE.491	prabhakar
chr16	61465596	61465928	hsCRE.491	pollard2
chr16	61515999	61516331	hsCRE.492	prabhakar
chr16	61568841	61569334	hsCRE.493	prabhakar
chr16	61814521	61816141	hsCRE.1818	vermunt14
chr16	62049751	62050083	hsCRE.494	prabhakar
chr16	62949935	62950428	hsCRE.495	prabhakar
chr16	63328365	63328536	hsCRE.496	prabhakar
chr16	63816409	63816580	hsCRE.497	pollard1
chr16	64313083	64313254	hsCRE.498	prabhakar
chr16	64564939	64565271	hsCRE.499	prabhakar
chr16	65624470	65625124	hsCRE.1819	reilly
chr16	65821181	65821513	hsCRE.500	prabhakar
chr16	67414147	67414318	hsCRE.501	pollard2
chr16	68507926	68508097	hsCRE.502	prabhakar
chr16	68656717	68656888	hsCRE.503	pollard2
chr16	68954986	68955318	hsCRE.504	prabhakar
chr16	69964977	69965470	hsCRE.1820	reilly
chr16	69965621	69965792	hsCRE.1821	reilly
chr16	72167397	72167568	hsCRE.505	prabhakar
chr16	72167397	72167568	hsCRE.505	pollard2
chr16	72633785	72634117	hsCRE.506	prabhakar
chr16	72633785	72634117	hsCRE.506	pollard2
chr16	72633785	72634117	hsCRE.506	pollard1
chr16	73095404	73095736	hsCRE.507	pollard2
chr16	73095404	73095736	hsCRE.507	pollard1
chr16	73095404	73095736	hsCRE.507	reilly
chr16	73482763	73482934	hsCRE.508	reilly
chr16	73482763	73482934	hsCRE.508	pollard1
chr16	73505050	73505221	hsCRE.509	reilly
chr16	73505050	73505221	hsCRE.509	pollard2
chr16	73505050	73505221	hsCRE.509	pollard1
chr16	73525705	73525876	hsCRE.510	prabhakar
chr16	73539773	73539944	hsCRE.511	prabhakar
chr16	73817943	73818114	hsCRE.512	pollard1
chr16	73831159	73831330	hsCRE.513	reilly
chr16	73831159	73831330	hsCRE.513	pollard2
chr16	73912076	73913052	hsCRE.1822	reilly
chr16	74733980	74735600	hsCRE.1823	reilly
chr16	76928245	76928577	hsCRE.514	prabhakar
chr16	77603993	77604164	hsCRE.515	prabhakar
chr16	77959523	77959694	hsCRE.516	pollard2
chr16	78184494	78184826	hsCRE.517	prabhakar
chr16	78184494	78184826	hsCRE.517	reilly
chr16	78325231	78325724	hsCRE.518	pollard2
chr16	78325231	78325724	hsCRE.518	pollard1
chr16	78483616	78483787	hsCRE.519	pollard2
chr16	78804666	78804837	hsCRE.520	pollard2
chr16	78891482	78891653	hsCRE.521	pollard1
chr16	78958217	78958549	hsCRE.522	reilly
chr16	78958217	78958549	hsCRE.522	pollard2
chr16	78958217	78958549	hsCRE.522	prabhakar
chr16	79165730	79166062	hsCRE.523	reilly
chr16	79165730	79166062	hsCRE.523	pollard2
chr16	79168499	79168670	hsCRE.524	pollard2
chr16	79417680	79417851	hsCRE.525	reilly
chr16	79417680	79417851	hsCRE.525	pollard2
chr16	80045918	80046250	hsCRE.526	reilly
chr16	80045918	80046250	hsCRE.526	pollard2
chr16	80045918	80046250	hsCRE.526	prabhakar
chr16	80121525	80122179	hsCRE.527	prabhakar
chr16	80121525	80122179	hsCRE.527	pollard1
chr16	81117429	81117600	hsCRE.528	pollard2
chr16	82261448	82261780	hsCRE.529	prabhakar
chr16	82261448	82261780	hsCRE.529	pollard2
chr16	82792700	82792871	hsCRE.530	reilly
chr16	82792700	82792871	hsCRE.530	pollard2
chr16	82809481	82809974	hsCRE.531	prabhakar
chr16	82809481	82809974	hsCRE.531	pollard1
chr16	82940617	82940788	hsCRE.532	pollard2
chr16	83136832	83137969	hsCRE.1824	reilly
chr16	83327105	83327276	hsCRE.533	pollard2
chr16	83548612	83550554	hsCRE.1825	reilly
chr16	84867489	84868787	hsCRE.1826	reilly
chr16	84869099	84870075	hsCRE.1827	reilly
chr16	87278270	87279568	hsCRE.1828	reilly
chr17	694036	694368	hsCRE.534	prabhakar
chr17	2238364	2238857	hsCRE.535	prabhakar
chr17	2238364	2238857	hsCRE.535	pollard2
chr17	2299650	2300090	hsCRE.536	pollard2
chr17	2299650	2300090	hsCRE.536	pollard2
chr17	3513852	3514023	hsCRE.537	reilly
chr17	3513852	3514023	hsCRE.537	pollard2
chr17	5361139	5361471	hsCRE.538	pollard2
chr17	5764203	5764374	hsCRE.539	reilly
chr17	5764203	5764374	hsCRE.539	pollard2
chr17	6054725	6054896	hsCRE.540	prabhakar
chr17	6146980	6147312	hsCRE.541	pollard1
chr17	10979645	10979977	hsCRE.542	prabhakar
chr17	11558688	11558859	hsCRE.543	pollard2
chr17	11899720	11900374	hsCRE.1829	reilly
chr17	20062630	20067309	hsCRE.1830	vermunt16
chr17	20062630	20067309	hsCRE.1830	reilly
chr17	21239860	21240514	hsCRE.1831	reilly
chr17	31511861	31512193	hsCRE.1832	reilly
chr17	32541391	32542689	hsCRE.1833	vermunt14
chr17	32541391	32542689	hsCRE.1833	reilly
chr17	33316565	33317058	hsCRE.544	prabhakar
chr17	34258735	34259228	hsCRE.1834	reilly
chr17	34908326	34908658	hsCRE.545	prabhakar
chr17	35700629	35700961	hsCRE.546	prabhakar
chr17	36671769	36672262	hsCRE.1835	reilly
chr17	37038851	37039022	hsCRE.547	prabhakar
chr17	40471220	40471552	hsCRE.1836	reilly
chr17	40642839	40643332	hsCRE.548	prabhakar
chr17	42378633	42378804	hsCRE.549	prabhakar
chr17	43324230	43324884	hsCRE.1837	reilly
chr17	44921039	44922176	hsCRE.1838	reilly
chr17	45687556	45689337	hsCRE.1839	reilly
chr17	48218572	48218904	hsCRE.550	prabhakar
chr17	48310656	48311471	hsCRE.1840	reilly
chr17	49477583	49478076	hsCRE.551	prabhakar
chr17	50851666	50852964	hsCRE.1841	reilly
chr17	51639017	51639349	hsCRE.552	prabhakar
chr17	51752038	51752370	hsCRE.553	prabhakar
chr17	53389428	53389599	hsCRE.554	prabhakar
chr17	54427900	54428232	hsCRE.555	prabhakar
chr17	54461208	54461379	hsCRE.556	pollard2
chr17	57598226	57598558	hsCRE.557	pollard1
chr17	57940202	57942627	hsCRE.1842	reilly
chr17	61260295	61260788	hsCRE.558	prabhakar
chr17	64542320	64542491	hsCRE.559	pollard1
chr17	65438928	65439421	hsCRE.560	reilly
chr17	65438928	65439421	hsCRE.560	prabhakar
chr17	65538504	65538675	hsCRE.561	reilly
chr17	65538504	65538675	hsCRE.561	pollard2
chr17	66398838	66399009	hsCRE.562	pollard2
chr17	67427554	67427886	hsCRE.563	prabhakar
chr17	67427554	67427886	hsCRE.563	pollard2
chr17	71563785	71564117	hsCRE.564	prabhakar
chr17	74269424	74270722	hsCRE.1843	vermunt14
chr17	74269424	74270722	hsCRE.1843	reilly
chr17	74949890	74950061	hsCRE.565	pollard2
chr17	75757441	75757612	hsCRE.566	pollard2
chr17	77042769	77043101	hsCRE.567	reilly
chr17	77042769	77043101	hsCRE.567	vermunt14
chr17	77042769	77043101	hsCRE.567	prabhakar
chr17	77330901	77332360	hsCRE.1844	reilly
chr17	77675529	77675700	hsCRE.1845	reilly
chr17	77675851	77677632	hsCRE.1846	reilly
chr17	77782335	77782667	hsCRE.568	reilly
chr17	77782335	77782667	hsCRE.568	prabhakar
chr17	79484694	79487119	hsCRE.1847	reilly
chr17	79976767	79979836	hsCRE.1848	reilly
chr17	82356753	82357246	hsCRE.1849	reilly
chr18	617748	618402	hsCRE.1850	reilly
chr18	3790655	3791470	hsCRE.1851	reilly
chr18	5964390	5964722	hsCRE.569	reilly
chr18	5964390	5964722	hsCRE.569	prabhakar
chr18	7442532	7442703	hsCRE.570	pollard2
chr18	8333152	8333323	hsCRE.571	pollard2
chr18	8740733	8742192	hsCRE.1852	reilly
chr18	8742343	8742997	hsCRE.1853	reilly
chr18	8817112	8818571	hsCRE.1854	vermunt14
chr18	10299528	10299699	hsCRE.572	reilly
chr18	10299528	10299699	hsCRE.572	pollard2
chr18	23340296	23342077	hsCRE.1855	reilly
chr18	25174692	25175024	hsCRE.573	pollard1
chr18	25275336	25276312	hsCRE.1856	reilly
chr18	27621593	27621925	hsCRE.574	pollard2
chr18	28029976	28030147	hsCRE.575	pollard2
chr18	28731624	28731795	hsCRE.576	pollard2
chr18	31244251	31245549	hsCRE.1857	reilly
chr18	32249891	32250062	hsCRE.577	pollard2
chr18	32771300	32771471	hsCRE.578	reilly
chr18	32771300	32771471	hsCRE.578	pollard1
chr18	33047029	33047361	hsCRE.579	prabhakar
chr18	36469646	36470139	hsCRE.580	prabhakar
chr18	37668504	37670446	hsCRE.1858	reilly
chr18	37714784	37714955	hsCRE.581	reilly
chr18	37714784	37714955	hsCRE.581	pollard1
chr18	37946456	37946788	hsCRE.582	prabhakar
chr18	38176078	38176249	hsCRE.583	pollard2
chr18	38482893	38483225	hsCRE.584	prabhakar
chr18	38759204	38759536	hsCRE.585	prabhakar
chr18	38965057	38965228	hsCRE.586	pollard1
chr18	39039848	39040180	hsCRE.587	prabhakar
chr18	39105104	39105597	hsCRE.588	prabhakar
chr18	39105104	39105597	hsCRE.588	pollard2
chr18	39571634	39571805	hsCRE.589	pollard2
chr18	39681095	39681266	hsCRE.590	pollard1
chr18	39713665	39713836	hsCRE.591	pollard1
chr18	39909787	39909958	hsCRE.592	prabhakar
chr18	40122354	40122686	hsCRE.593	pollard2
chr18	40152922	40153093	hsCRE.594	prabhakar
chr18	40387424	40387756	hsCRE.595	prabhakar
chr18	40855692	40855863	hsCRE.596	pollard2
chr18	41784066	41784237	hsCRE.597	pollard2
chr18	44599145	44599316	hsCRE.598	pollard2
chr18	44814172	44817724	hsCRE.1859	reilly
chr18	45292038	45292531	hsCRE.599	reilly
chr18	45292038	45292531	hsCRE.599	pollard1
chr18	45434937	45435108	hsCRE.600	prabhakar
chr18	45434937	45435108	hsCRE.600	pollard1
chr18	47403566	47403737	hsCRE.601	pollard2
chr18	48106793	48108091	hsCRE.1860	reilly
chr18	48227992	48228646	hsCRE.1861	reilly
chr18	48228797	48229773	hsCRE.1862	reilly
chr18	48229924	48230417	hsCRE.1863	reilly
chr18	48940144	48940315	hsCRE.602	reilly
chr18	48940144	48940315	hsCRE.602	prabhakar
chr18	49566511	49566682	hsCRE.603	reilly
chr18	49566511	49566682	hsCRE.603	pollard2
chr18	51442021	51442353	hsCRE.604	prabhakar
chr18	51879696	51880028	hsCRE.605	prabhakar
chr18	52046178	52046832	hsCRE.1864	reilly
chr18	52451209	52451702	hsCRE.1865	reilly
chr18	52568990	52569161	hsCRE.606	prabhakar
chr18	52614476	52614647	hsCRE.607	pollard2
chr18	52728223	52729038	hsCRE.1866	reilly
chr18	53502295	53502788	hsCRE.608	prabhakar
chr18	54253756	54255054	hsCRE.1867	reilly
chr18	55078551	55078722	hsCRE.609	reilly
chr18	55078551	55078722	hsCRE.609	prabhakar
chr18	55692114	55692446	hsCRE.610	prabhakar
chr18	56059174	56059506	hsCRE.611	prabhakar
chr18	56400170	56400663	hsCRE.612	prabhakar
chr18	56818398	56818569	hsCRE.613	pollard2
chr18	56911037	56911208	hsCRE.614	pollard2
chr18	59353179	59353350	hsCRE.615	pollard2
chr18	61401770	61401941	hsCRE.616	pollard2
chr18	61471640	61471972	hsCRE.617	reilly
chr18	61471640	61471972	hsCRE.617	prabhakar
chr18	61629387	61629719	hsCRE.618	prabhakar
chr18	61629387	61629719	hsCRE.618	pollard2
chr18	61947813	61950721	hsCRE.1868	reilly
chr18	61997810	61998625	hsCRE.1869	reilly
chr18	64354112	64354283	hsCRE.619	pollard2
chr18	65505643	65505814	hsCRE.620	prabhakar
chr18	68608917	68609410	hsCRE.1870	reilly
chr18	69020477	69023224	hsCRE.1871	reilly
chr18	73058219	73059356	hsCRE.1872	vermunt14
chr18	73549206	73549377	hsCRE.621	pollard2
chr18	73615477	73616775	hsCRE.1873	vermunt14
chr18	74768358	74768690	hsCRE.622	prabhakar
chr18	74799065	74799236	hsCRE.623	pollard1
chr18	74870248	74870419	hsCRE.624	prabhakar
chr18	74901877	74902692	hsCRE.625	prabhakar
chr18	74901877	74902692	hsCRE.625	pollard2
chr18	75057540	75058033	hsCRE.626	pollard1
chr18	75057540	75058033	hsCRE.626	reilly
chr18	75621724	75622217	hsCRE.627	prabhakar
chr18	76359802	76359973	hsCRE.628	prabhakar
chr18	78430063	78430556	hsCRE.629	reilly
chr18	78430063	78430556	hsCRE.629	prabhakar
chr18	78430063	78430556	hsCRE.629	pollard1
chr19	752748	753402	hsCRE.1874	reilly
chr19	18148868	18150005	hsCRE.1875	vermunt14
chr19	28736667	28737321	hsCRE.1876	reilly
chr19	30907312	30907805	hsCRE.630	reilly
chr19	30907312	30907805	hsCRE.630	prabhakar
chr19	31304528	31304699	hsCRE.631	pollard1
chr19	31545273	31547215	hsCRE.1877	reilly
chr19	31889418	31889911	hsCRE.632	prabhakar
chr19	32223348	32225290	hsCRE.1878	reilly
chr19	33437188	33437681	hsCRE.633	prabhakar
chr19	34359739	34363774	hsCRE.634	reilly
chr19	34359739	34363774	hsCRE.634	haygood
chr19	34363925	34364740	hsCRE.635	haygood
chr19	34363925	34364740	hsCRE.635	reilly
chr19	38063388	38063720	hsCRE.636	reilly
chr19	38063388	38063720	hsCRE.636	prabhakar
chr19	38791992	38793129	hsCRE.1879	reilly
chr19	39823627	39825730	hsCRE.1880	reilly
chr19	53818169	53819306	hsCRE.1881	vermunt14
chr19	56894287	56895102	hsCRE.1882	reilly
chr2	513904	514397	hsCRE.1883	reilly
chr2	3488784	3489760	hsCRE.1884	reilly
chr2	4744635	4745772	hsCRE.1885	reilly
chr2	5021397	5021890	hsCRE.1886	reilly
chr2	7871877	7872048	hsCRE.637	prabhakar
chr2	11391730	11391901	hsCRE.638	reilly
chr2	11391730	11391901	hsCRE.638	pollard2
chr2	11921012	11921344	hsCRE.639	prabhakar
chr2	12398054	12398386	hsCRE.640	prabhakar
chr2	15837407	15838222	hsCRE.1887	reilly
chr2	16055908	16056079	hsCRE.641	reilly
chr2	16055908	16056079	hsCRE.641	pollard2
chr2	16084760	16084931	hsCRE.642	reilly
chr2	16084760	16084931	hsCRE.642	prabhakar
chr2	18299140	18301404	hsCRE.1888	reilly
chr2	18480014	18480829	hsCRE.1889	reilly
chr2	19461878	19462049	hsCRE.643	pollard1
chr2	20915135	20919170	hsCRE.1890	reilly
chr2	21252418	21252911	hsCRE.644	pollard2
chr2	21252418	21252911	hsCRE.644	prabhakar
chr2	21453365	21454113	hsCRE.645	prabhakar
chr2	21453365	21454113	hsCRE.645	prabhakar
chr2	21498154	21498486	hsCRE.646	prabhakar
chr2	21519373	21519705	hsCRE.647	reilly
chr2	21519373	21519705	hsCRE.647	prabhakar
chr2	21519373	21519705	hsCRE.647	pollard2
chr2	21650297	21650629	hsCRE.648	pollard2
chr2	21659125	21659457	hsCRE.649	prabhakar
chr2	21758144	21758476	hsCRE.650	reilly
chr2	21758144	21758476	hsCRE.650	prabhakar
chr2	21958893	21959064	hsCRE.651	pollard2
chr2	22434915	22435086	hsCRE.652	pollard2
chr2	22902163	22902495	hsCRE.653	prabhakar
chr2	22902163	22902495	hsCRE.653	pollard1
chr2	22993085	22993256	hsCRE.654	pollard2
chr2	23332157	23332489	hsCRE.655	prabhakar
chr2	23475184	23475677	hsCRE.1891	reilly
chr2	25078349	25079164	hsCRE.1892	reilly
chr2	28470259	28471879	hsCRE.1893	vermunt14
chr2	29864806	29865138	hsCRE.656	prabhakar
chr2	31075545	31075716	hsCRE.657	reilly
chr2	31075545	31075716	hsCRE.657	pollard2
chr2	31955230	31956528	hsCRE.1894	vermunt14
chr2	33029567	33029899	hsCRE.1895	reilly
chr2	33704958	33705290	hsCRE.658	prabhakar
chr2	34384829	34385161	hsCRE.659	prabhakar
chr2	34567175	34567507	hsCRE.660	prabhakar
chr2	35912510	35912681	hsCRE.661	pollard2
chr2	41084327	41084498	hsCRE.662	pollard2
chr2	42562038	42563497	hsCRE.1896	vermunt14
chr2	43273566	43274381	hsCRE.1897	reilly
chr2	44025100	44025432	hsCRE.663	prabhakar
chr2	44479966	44480137	hsCRE.664	prabhakar
chr2	44717610	44717781	hsCRE.665	pollard2
chr2	45333483	45333815	hsCRE.666	prabhakar
chr2	45925314	45926934	hsCRE.1898	reilly
chr2	49217046	49217217	hsCRE.667	prabhakar
chr2	49237976	49238469	hsCRE.668	pollard2
chr2	49356236	49356568	hsCRE.669	prabhakar
chr2	49384073	49384244	hsCRE.670	prabhakar
chr2	56262896	56263228	hsCRE.671	prabhakar
chr2	58363973	58364144	hsCRE.672	pollard2
chr2	58951849	58952825	hsCRE.673	reilly
chr2	58951849	58952825	hsCRE.673	vermunt14
chr2	58951849	58952825	hsCRE.673	prabhakar
chr2	58951849	58952825	hsCRE.673	pollard1
chr2	59659911	59660404	hsCRE.674	prabhakar
chr2	59948265	59948436	hsCRE.675	reilly
chr2	59948265	59948436	hsCRE.675	pollard2
chr2	60289444	60289776	hsCRE.676	pollard2
chr2	60289444	60289776	hsCRE.676	pollard1
chr2	66532464	66532796	hsCRE.677	prabhakar
chr2	66532464	66532796	hsCRE.677	reilly
chr2	66686639	66687132	hsCRE.678	prabhakar
chr2	66686639	66687132	hsCRE.678	pollard2
chr2	66926424	66926917	hsCRE.679	reilly
chr2	66926424	66926917	hsCRE.679	prabhakar
chr2	67221205	67221376	hsCRE.680	pollard2
chr2	71696688	71696859	hsCRE.681	prabhakar
chr2	71849840	71850172	hsCRE.682	prabhakar
chr2	76281035	76281206	hsCRE.683	prabhakar
chr2	76555730	76556384	hsCRE.684	prabhakar
chr2	77602183	77602515	hsCRE.685	prabhakar
chr2	78574356	78574527	hsCRE.686	prabhakar
chr2	80091271	80091442	hsCRE.687	prabhakar
chr2	80575577	80575748	hsCRE.688	prabhakar
chr2	80678117	80678449	hsCRE.689	prabhakar
chr2	80861496	80861667	hsCRE.690	pollard2
chr2	83163137	83163469	hsCRE.691	prabhakar
chr2	85405281	85405774	hsCRE.1899	reilly
chr2	99545113	99546089	hsCRE.1900	reilly
chr2	100041479	100041811	hsCRE.692	reilly
chr2	100041479	100041811	hsCRE.692	prabhakar
chr2	100149088	100149259	hsCRE.693	prabhakar
chr2	100450725	100451701	hsCRE.1901	reilly
chr2	102850786	102850957	hsCRE.694	prabhakar
chr2	102975501	102978409	hsCRE.1902	reilly
chr2	103235323	103235494	hsCRE.695	prabhakar
chr2	103293015	103294313	hsCRE.1903	reilly
chr2	103293015	103294313	hsCRE.1903	vermunt14
chr2	104207472	104208126	hsCRE.696	prabhakar
chr2	104414781	104415113	hsCRE.697	prabhakar
chr2	104414781	104415113	hsCRE.697	reilly
chr2	104541902	104542234	hsCRE.698	prabhakar
chr2	104749730	104750706	hsCRE.1904	reilly
chr2	104888847	104889662	hsCRE.1905	reilly
chr2	105262728	105263060	hsCRE.699	prabhakar
chr2	105809492	105814171	hsCRE.1906	reilly
chr2	109370756	109371732	hsCRE.1907	reilly
chr2	110858655	110858987	hsCRE.700	prabhakar
chr2	110858655	110858987	hsCRE.700	reilly
chr2	113235352	113235684	hsCRE.701	reilly
chr2	113235352	113235684	hsCRE.701	pollard2
chr2	113731528	113731699	hsCRE.702	pollard2
chr2	114046657	114046989	hsCRE.1908	reilly
chr2	115716785	115716956	hsCRE.703	prabhakar
chr2	115848879	115849211	hsCRE.704	vermunt14
chr2	115848879	115849211	hsCRE.704	prabhakar
chr2	116766718	116766889	hsCRE.705	pollard2
chr2	118051980	118052151	hsCRE.706	reilly
chr2	118051980	118052151	hsCRE.706	pollard1
chr2	118309561	118310215	hsCRE.707	reilly
chr2	118309561	118310215	hsCRE.707	prabhakar
chr2	118309561	118310215	hsCRE.707	pollard2
chr2	118309561	118310215	hsCRE.707	pollard1
chr2	118309561	118310215	hsCRE.707	pollard1
chr2	120388154	120388647	hsCRE.1909	reilly
chr2	121075233	121075565	hsCRE.708	reilly
chr2	121075233	121075565	hsCRE.708	prabhakar
chr2	121075233	121075565	hsCRE.708	pollard2
chr2	121085511	121086487	hsCRE.1910	reilly
chr2	125535146	125535317	hsCRE.709	prabhakar
chr2	127147042	127147857	hsCRE.1911	reilly
chr2	132589252	132589584	hsCRE.710	reilly
chr2	132589252	132589584	hsCRE.710	prabhakar
chr2	132589252	132589584	hsCRE.710	pollard2
chr2	133992709	133993524	hsCRE.1912	reilly
chr2	136448166	136448820	hsCRE.1913	reilly
chr2	136629176	136629508	hsCRE.711	prabhakar
chr2	136990351	136990683	hsCRE.712	prabhakar
chr2	137159735	137159906	hsCRE.713	prabhakar
chr2	141790113	141790284	hsCRE.714	pollard2
chr2	142718233	142718565	hsCRE.715	reilly
chr2	142718233	142718565	hsCRE.715	prabhakar
chr2	143823956	143824127	hsCRE.716	pollard1
chr2	143955673	143956005	hsCRE.717	reilly
chr2	143955673	143956005	hsCRE.717	pollard1
chr2	144400426	144400758	hsCRE.718	pollard2
chr2	144477099	144477592	hsCRE.719	prabhakar
chr2	144477099	144477592	hsCRE.719	pollard1
chr2	144477099	144477592	hsCRE.719	reilly
chr2	144477099	144477592	hsCRE.719	pollard2
chr2	144514613	144514784	hsCRE.720	reilly
chr2	144514613	144514784	hsCRE.720	pollard2
chr2	145111076	145111247	hsCRE.721	pollard2
chr2	146265561	146265893	hsCRE.722	pollard1
chr2	146591853	146592346	hsCRE.723	pollard1
chr2	147464785	147465117	hsCRE.724	prabhakar
chr2	152406937	152408235	hsCRE.1914	reilly
chr2	153125239	153125571	hsCRE.725	prabhakar
chr2	154355745	154355916	hsCRE.726	pollard2
chr2	155726543	155726875	hsCRE.727	pollard1
chr2	155762679	155762850	hsCRE.728	pollard2
chr2	156384892	156385063	hsCRE.729	reilly
chr2	156384892	156385063	hsCRE.729	pollard2
chr2	156983474	156983645	hsCRE.730	pollard1
chr2	157785401	157785572	hsCRE.731	reilly
chr2	157785401	157785572	hsCRE.731	prabhakar
chr2	159149891	159150062	hsCRE.732	reilly
chr2	159149891	159150062	hsCRE.732	pollard2
chr2	161248721	161248892	hsCRE.733	pollard2
chr2	161429633	161429804	hsCRE.734	reilly
chr2	161429633	161429804	hsCRE.734	prabhakar
chr2	161442131	161442463	hsCRE.735	prabhakar
chr2	162706823	162706994	hsCRE.736	prabhakar
chr2	163310376	163310547	hsCRE.737	pollard2
chr2	163637751	163638405	hsCRE.1915	reilly
chr2	165494170	165494341	hsCRE.738	pollard1
chr2	167121410	167121742	hsCRE.739	prabhakar
chr2	170146066	170146398	hsCRE.740	prabhakar
chr2	170822943	170823275	hsCRE.741	reilly
chr2	170822943	170823275	hsCRE.741	prabhakar
chr2	171573812	171574144	hsCRE.742	prabhakar
chr2	172386680	172387012	hsCRE.743	prabhakar
chr2	172916827	172917642	hsCRE.1916	reilly
chr2	174283222	174284198	hsCRE.1917	reilly
chr2	175569103	175569435	hsCRE.744	reilly
chr2	175569103	175569435	hsCRE.744	prabhakar
chr2	175571051	175571544	hsCRE.745	prabhakar
chr2	175665952	175666123	hsCRE.746	prabhakar
chr2	176125767	176125938	hsCRE.747	pollard2
chr2	176464568	176466027	hsCRE.1918	reilly
chr2	176851410	176851581	hsCRE.748	reilly
chr2	176851410	176851581	hsCRE.748	pollard1
chr2	176879669	176880001	hsCRE.749	pollard2
chr2	176879669	176880001	hsCRE.749	pollard1
chr2	177980608	177980779	hsCRE.750	pollard2
chr2	178804244	178804415	hsCRE.751	prabhakar
chr2	180125203	180126018	hsCRE.1919	reilly
chr2	180321745	180322077	hsCRE.752	prabhakar
chr2	180459869	180460201	hsCRE.753	prabhakar
chr2	180460667	180460999	hsCRE.754	prabhakar
chr2	180846933	180847104	hsCRE.755	pollard1
chr2	181835155	181835326	hsCRE.756	pollard2
chr2	183554342	183554674	hsCRE.757	prabhakar
chr2	185724220	185724552	hsCRE.758	prabhakar
chr2	189441406	189441577	hsCRE.759	reilly
chr2	189441406	189441577	hsCRE.759	pollard2
chr2	189902304	189902475	hsCRE.760	pollard2
chr2	191859055	191859226	hsCRE.761	pollard2
chr2	191877823	191878155	hsCRE.762	prabhakar
chr2	191918425	191918596	hsCRE.763	reilly
chr2	191918425	191918596	hsCRE.763	pollard2
chr2	199206444	199206937	hsCRE.1920	reilly
chr2	200173306	200173799	hsCRE.764	prabhakar
chr2	201813566	201814864	hsCRE.1921	reilly
chr2	202123196	202123528	hsCRE.765	reilly
chr2	202123196	202123528	hsCRE.765	prabhakar
chr2	204082248	204082419	hsCRE.766	reilly
chr2	204082248	204082419	hsCRE.766	pollard2
chr2	204265015	204265186	hsCRE.767	reilly
chr2	204265015	204265186	hsCRE.767	pollard2
chr2	204370525	204370696	hsCRE.768	reilly
chr2	204370525	204370696	hsCRE.768	pollard2
chr2	204920632	204920803	hsCRE.769	pollard1
chr2	205135876	205136208	hsCRE.770	prabhakar
chr2	205163122	205163293	hsCRE.771	pollard2
chr2	205281922	205282093	hsCRE.772	pollard2
chr2	205426838	205427170	hsCRE.773	prabhakar
chr2	205672099	205672431	hsCRE.774	prabhakar
chr2	205892292	205892463	hsCRE.775	reilly
chr2	205892292	205892463	hsCRE.775	pollard1
chr2	207432386	207433040	hsCRE.776	prabhakar
chr2	207432386	207433040	hsCRE.776	pollard2
chr2	209552188	209553164	hsCRE.1922	reilly
chr2	211238522	211238693	hsCRE.777	prabhakar
chr2	211908335	211908828	hsCRE.778	prabhakar
chr2	212109146	212109478	hsCRE.779	prabhakar
chr2	212215794	212216126	hsCRE.780	pollard1
chr2	213069332	213069825	hsCRE.781	prabhakar
chr2	214588424	214588876	hsCRE.782	pollard2
chr2	214588424	214588876	hsCRE.782	prabhakar
chr2	216183021	216183192	hsCRE.783	pollard2
chr2	216864009	216864180	hsCRE.784	prabhakar
chr2	218024803	218026101	hsCRE.1923	reilly
chr2	219069118	219069450	hsCRE.785	prabhakar
chr2	219424276	219424608	hsCRE.786	prabhakar
chr2	219863421	219863592	hsCRE.787	vermunt14
chr2	219863421	219863592	hsCRE.787	pollard2
chr2	220480713	220480884	hsCRE.788	prabhakar
chr2	220517414	220517746	hsCRE.789	prabhakar
chr2	221184032	221184203	hsCRE.790	prabhakar
chr2	221562963	221564422	hsCRE.1924	reilly
chr2	221606099	221607236	hsCRE.1925	reilly
chr2	221692184	221692677	hsCRE.791	prabhakar
chr2	221926320	221926652	hsCRE.792	prabhakar
chr2	222753417	222754071	hsCRE.1926	reilly
chr2	223665533	223666509	hsCRE.1927	reilly
chr2	224575081	224575735	hsCRE.1928	reilly
chr2	225496914	225497246	hsCRE.793	prabhakar
chr2	226497325	226497496	hsCRE.794	prabhakar
chr2	229273359	229273691	hsCRE.795	reilly
chr2	229273359	229273691	hsCRE.795	prabhakar
chr2	231660970	231664361	hsCRE.1929	reilly
chr2	233041799	233043580	hsCRE.1930	vermunt14
chr2	233043892	233045512	hsCRE.1931	vermunt14
chr2	235864965	235865619	hsCRE.796	reilly
chr2	235864965	235865619	hsCRE.796	prabhakar
chr2	235864965	235865619	hsCRE.796	pollard2
chr2	235864965	235865619	hsCRE.796	pollard1
chr2	236180709	236180880	hsCRE.797	prabhakar
chr2	236867970	236868141	hsCRE.798	reilly
chr2	236867970	236868141	hsCRE.798	pollard2
chr2	237421314	237422451	hsCRE.1932	reilly
chr2	239392369	239394794	hsCRE.1933	reilly
chr2	239392369	239394794	hsCRE.1933	reilly
chr2	239629967	239631426	hsCRE.1934	vermunt14
chr2	239631577	239632553	hsCRE.1935	vermunt14
chr2	240226860	240228158	hsCRE.1936	reilly
chr20	354324	355139	hsCRE.1937	reilly
chr20	675675	676007	hsCRE.799	reilly
chr20	675675	676007	hsCRE.799	pollard2
chr20	728291	728462	hsCRE.800	reilly
chr20	728291	728462	hsCRE.800	pollard2
chr20	1064811	1065143	hsCRE.801	prabhakar
chr20	4256859	4257030	hsCRE.802	pollard2
chr20	6561832	6562003	hsCRE.803	pollard2
chr20	6650960	6651453	hsCRE.804	prabhakar
chr20	6650960	6651453	hsCRE.804	pollard2
chr20	6975544	6975715	hsCRE.805	pollard2
chr20	8168916	8169248	hsCRE.806	prabhakar
chr20	8652604	8652936	hsCRE.807	prabhakar
chr20	8652604	8652936	hsCRE.807	pollard2
chr20	8717907	8719366	hsCRE.1938	vermunt14
chr20	8901729	8901900	hsCRE.808	prabhakar
chr20	8984825	8984996	hsCRE.809	prabhakar
chr20	11128866	11129037	hsCRE.810	prabhakar
chr20	11877684	11877855	hsCRE.811	pollard2
chr20	12194865	12195036	hsCRE.812	prabhakar
chr20	12194865	12195036	hsCRE.812	pollard2
chr20	12896955	12897287	hsCRE.813	prabhakar
chr20	15223007	15223339	hsCRE.814	reilly
chr20	15223007	15223339	hsCRE.814	prabhakar
chr20	15416966	15417137	hsCRE.815	pollard2
chr20	15512866	15513037	hsCRE.816	prabhakar
chr20	21045571	21045903	hsCRE.817	prabhakar
chr20	21146933	21147104	hsCRE.818	pollard2
chr20	21777022	21777515	hsCRE.819	prabhakar
chr20	31837444	31837615	hsCRE.820	pollard2
chr20	32165375	32165546	hsCRE.821	pollard2
chr20	37649537	37650835	hsCRE.1939	reilly
chr20	37822924	37824222	hsCRE.1940	reilly
chr20	37851097	37851268	hsCRE.822	reilly
chr20	37851097	37851268	hsCRE.822	prabhakar
chr20	37851097	37851268	hsCRE.822	pollard2
chr20	39083842	39084174	hsCRE.823	prabhakar
chr20	39447721	39448053	hsCRE.824	prabhakar
chr20	39541278	39541610	hsCRE.825	prabhakar
chr20	39601878	39602371	hsCRE.826	prabhakar
chr20	39616338	39616509	hsCRE.827	prabhakar
chr20	40833789	40834121	hsCRE.828	pollard2
chr20	40859528	40859699	hsCRE.829	pollard2
chr20	42182447	42182779	hsCRE.830	prabhakar
chr20	42896880	42897212	hsCRE.831	prabhakar
chr20	42896880	42897212	hsCRE.831	pollard1
chr20	43113161	43113493	hsCRE.832	prabhakar
chr20	43325231	43325402	hsCRE.833	pollard2
chr20	44831298	44831630	hsCRE.834	prabhakar
chr20	45340534	45344086	hsCRE.1941	reilly
chr20	45822213	45824960	hsCRE.1942	reilly
chr20	46225159	46225491	hsCRE.835	prabhakar
chr20	47370812	47373076	hsCRE.1943	reilly
chr20	52477541	52477873	hsCRE.836	pollard2
chr20	53003703	53003874	hsCRE.837	reilly
chr20	53003703	53003874	hsCRE.837	pollard2
chr20	54876843	54877175	hsCRE.838	prabhakar
chr20	59397022	59397676	hsCRE.1944	reilly
chr20	59397827	59398159	hsCRE.1945	reilly
chr20	59398310	59398642	hsCRE.1946	reilly
chr20	59398793	59401218	hsCRE.1947	reilly
chr20	59717953	59719412	hsCRE.1948	reilly
chr20	59749124	59751066	hsCRE.1949	reilly
chr20	59751217	59753642	hsCRE.1950	reilly
chr20	60240955	60241126	hsCRE.839	reilly
chr20	60240955	60241126	hsCRE.839	prabhakar
chr20	61315140	61319175	hsCRE.1951	reilly
chr20	61525418	61526072	hsCRE.1952	reilly
chr20	61629513	61629684	hsCRE.840	reilly
chr20	61629513	61629684	hsCRE.840	pollard2
chr20	63102108	63102279	hsCRE.841	reilly
chr20	63102108	63102279	hsCRE.841	pollard2
chr20	63102108	63102279	hsCRE.841	pollard1
chr21	14333874	14334206	hsCRE.842	prabhakar
chr21	14694046	14694378	hsCRE.843	prabhakar
chr21	14720677	14721009	hsCRE.844	pollard2
chr21	15659742	15660396	hsCRE.1953	reilly
chr21	16456378	16456549	hsCRE.845	reilly
chr21	16456378	16456549	hsCRE.845	pollard2
chr21	16740903	16742684	hsCRE.1954	reilly
chr21	16843328	16843499	hsCRE.846	reilly
chr21	16843328	16843499	hsCRE.846	pollard2
chr21	17468173	17468666	hsCRE.1955	reilly
chr21	18026386	18026557	hsCRE.847	pollard2
chr21	20327882	20328053	hsCRE.848	pollard2
chr21	20574310	20574642	hsCRE.849	prabhakar
chr21	20574310	20574642	hsCRE.849	pollard2
chr21	24948172	24948987	hsCRE.1956	reilly
chr21	26795568	26796544	hsCRE.1957	reilly
chr21	29558343	29558675	hsCRE.850	prabhakar
chr21	31085665	31085836	hsCRE.851	pollard2
chr21	32932018	32932994	hsCRE.1958	reilly
chr21	33199128	33200587	hsCRE.1959	reilly
chr21	34094762	34094933	hsCRE.852	pollard2
chr21	34487812	34491042	hsCRE.1960	reilly
chr21	36627923	36629382	hsCRE.1961	reilly
chr21	36772843	36773980	hsCRE.1962	reilly
chr21	36922640	36924260	hsCRE.1963	reilly
chr21	37863479	37863650	hsCRE.853	pollard2
chr21	39113728	39115831	hsCRE.1964	vermunt14
chr21	39730033	39731170	hsCRE.1965	reilly
chr21	39731321	39731814	hsCRE.1966	reilly
chr21	42738053	42739029	hsCRE.1967	reilly
chr22	25824496	25824828	hsCRE.1968	reilly
chr22	25824979	25828370	hsCRE.1969	reilly
chr22	26814669	26814840	hsCRE.854	prabhakar
chr22	26814669	26814840	hsCRE.854	pollard2
chr22	32415889	32416060	hsCRE.855	pollard2
chr22	32621542	32623001	hsCRE.1970	reilly
chr22	33853263	33854561	hsCRE.1971	reilly
chr22	35772876	35773047	hsCRE.856	prabhakar
chr22	36589846	36590017	hsCRE.857	pollard2
chr22	37433457	37434272	hsCRE.1972	reilly
chr22	37915866	37916520	hsCRE.1973	reilly
chr22	42318223	42318394	hsCRE.858	reilly
chr22	42318223	42318394	hsCRE.858	pollard1
chr22	43004511	43004682	hsCRE.859	prabhakar
chr22	44270404	44273312	hsCRE.1974	reilly
chr22	44956503	44957962	hsCRE.1975	reilly
chr22	45769499	45769992	hsCRE.1976	reilly
chr22	46845216	46845548	hsCRE.860	reilly
chr22	46845216	46845548	hsCRE.860	prabhakar
chr22	46845216	46845548	hsCRE.860	pollard1
chr22	46845216	46845548	hsCRE.860	pollard2
chr22	48154494	48155148	hsCRE.1977	reilly
chr22	48523175	48523829	hsCRE.1978	reilly
chr22	48958991	48959484	hsCRE.861	prabhakar
chr22	49101566	49101898	hsCRE.862	reilly
chr22	49101566	49101898	hsCRE.862	prabhakar
chr22	49101566	49101898	hsCRE.862	pollard1
chr22	49372394	49372726	hsCRE.1979	reilly
chr3	521403	521735	hsCRE.863	prabhakar
chr3	540386	540718	hsCRE.864	prabhakar
chr3	567820	568152	hsCRE.865	pollard1
chr3	641916	642248	hsCRE.866	prabhakar
chr3	966232	966725	hsCRE.867	prabhakar
chr3	966232	966725	hsCRE.867	pollard2
chr3	1635338	1635831	hsCRE.868	prabhakar
chr3	1669519	1669851	hsCRE.869	prabhakar
chr3	2096011	2096504	hsCRE.870	reilly
chr3	2096011	2096504	hsCRE.870	prabhakar
chr3	2269085	2269417	hsCRE.871	prabhakar
chr3	2505606	2508836	hsCRE.1980	vermunt14
chr3	2741666	2741998	hsCRE.872	prabhakar
chr3	3611990	3612161	hsCRE.873	pollard2
chr3	4733070	4733241	hsCRE.874	reilly
chr3	4733070	4733241	hsCRE.874	pollard2
chr3	4733070	4733241	hsCRE.874	pollard1
chr3	4748595	4748927	hsCRE.875	prabhakar
chr3	5426284	5426455	hsCRE.876	reilly
chr3	5426284	5426455	hsCRE.876	prabhakar
chr3	6020300	6020471	hsCRE.877	pollard2
chr3	6865326	6865497	hsCRE.878	pollard2
chr3	9153573	9154710	hsCRE.1981	reilly
chr3	13234737	13234908	hsCRE.879	reilly
chr3	13234737	13234908	hsCRE.879	prabhakar
chr3	14606485	14608427	hsCRE.1982	reilly
chr3	15521777	15522109	hsCRE.880	reilly
chr3	15521777	15522109	hsCRE.880	pollard2
chr3	15521777	15522109	hsCRE.880	prabhakar
chr3	16885114	16885285	hsCRE.881	reilly
chr3	16885114	16885285	hsCRE.881	pollard1
chr3	18402121	18403258	hsCRE.1983	vermunt14
chr3	18966402	18966573	hsCRE.882	prabhakar
chr3	23108741	23108912	hsCRE.883	pollard2
chr3	25454052	25454223	hsCRE.884	reilly
chr3	25454052	25454223	hsCRE.884	pollard2
chr3	25609498	25609669	hsCRE.885	pollard2
chr3	26934175	26934346	hsCRE.886	pollard2
chr3	27910418	27910589	hsCRE.887	prabhakar
chr3	28265758	28266090	hsCRE.888	pollard1
chr3	29209423	29209594	hsCRE.889	pollard2
chr3	30810148	30811768	hsCRE.1984	reilly
chr3	30918777	30919914	hsCRE.1985	reilly
chr3	34512168	34512339	hsCRE.890	prabhakar
chr3	52319941	52321078	hsCRE.1986	reilly
chr3	54203027	54203520	hsCRE.1987	reilly
chr3	54349310	54349642	hsCRE.891	prabhakar
chr3	54800417	54800749	hsCRE.892	prabhakar
chr3	55258438	55258770	hsCRE.893	prabhakar
chr3	55258438	55258770	hsCRE.893	pollard2
chr3	55615171	55617274	hsCRE.1988	reilly
chr3	59311253	59311585	hsCRE.894	prabhakar
chr3	59436162	59436494	hsCRE.895	prabhakar
chr3	59558197	59558690	hsCRE.896	prabhakar
chr3	60305688	60305859	hsCRE.897	pollard2
chr3	60347174	60347345	hsCRE.898	pollard1
chr3	60370094	60370265	hsCRE.899	pollard2
chr3	60382867	60383038	hsCRE.900	pollard2
chr3	60558922	60559254	hsCRE.901	prabhakar
chr3	60802676	60804940	hsCRE.1989	reilly
chr3	60940074	60940406	hsCRE.902	pollard2
chr3	60940074	60940406	hsCRE.902	prabhakar
chr3	60940074	60940406	hsCRE.902	pollard1
chr3	60989704	60990036	hsCRE.903	prabhakar
chr3	61220242	61220413	hsCRE.904	pollard2
chr3	61459696	61460028	hsCRE.905	prabhakar
chr3	61735133	61736270	hsCRE.1990	reilly
chr3	64539737	64539908	hsCRE.906	reilly
chr3	64539737	64539908	hsCRE.906	pollard2
chr3	65831993	65832808	hsCRE.1991	reilly
chr3	66335406	66336221	hsCRE.1992	reilly
chr3	67699787	67699958	hsCRE.907	prabhakar
chr3	67737702	67737873	hsCRE.908	pollard2
chr3	67897674	67898328	hsCRE.909	prabhakar
chr3	67897674	67898328	hsCRE.909	pollard2
chr3	68922504	68922836	hsCRE.910	prabhakar
chr3	68922504	68922836	hsCRE.910	pollard2
chr3	69231771	69231942	hsCRE.911	pollard2
chr3	69579412	69579583	hsCRE.912	reilly
chr3	69579412	69579583	hsCRE.912	pollard2
chr3	69970710	69971042	hsCRE.913	prabhakar
chr3	70005979	70006150	hsCRE.914	pollard1
chr3	70302584	70302916	hsCRE.915	prabhakar
chr3	70595439	70595932	hsCRE.916	prabhakar
chr3	70606086	70606418	hsCRE.917	pollard2
chr3	70619850	70620504	hsCRE.918	prabhakar
chr3	70619850	70620504	hsCRE.918	pollard2
chr3	70627570	70627741	hsCRE.919	prabhakar
chr3	71392747	71392918	hsCRE.920	pollard2
chr3	72203485	72204139	hsCRE.1993	reilly
chr3	73419079	73419894	hsCRE.1994	reilly
chr3	75129091	75129262	hsCRE.921	pollard2
chr3	76204027	76204198	hsCRE.922	pollard2
chr3	76365360	76365853	hsCRE.923	prabhakar
chr3	76365360	76365853	hsCRE.923	pollard2
chr3	76481137	76481308	hsCRE.924	prabhakar
chr3	76986993	76987325	hsCRE.925	prabhakar
chr3	79399532	79399864	hsCRE.926	prabhakar
chr3	79441780	79441951	hsCRE.927	pollard2
chr3	79811046	79811217	hsCRE.928	prabhakar
chr3	79847487	79847658	hsCRE.929	pollard2
chr3	80165758	80166090	hsCRE.930	prabhakar
chr3	82057782	82057953	hsCRE.931	prabhakar
chr3	82793527	82794020	hsCRE.932	prabhakar
chr3	84601122	84601293	hsCRE.933	prabhakar
chr3	85333474	85333645	hsCRE.934	prabhakar
chr3	86611787	86612119	hsCRE.935	prabhakar
chr3	87646836	87647007	hsCRE.936	prabhakar
chr3	90007688	90009147	hsCRE.1995	vermunt14
chr3	97594190	97594522	hsCRE.937	prabhakar
chr3	99056762	99056933	hsCRE.938	prabhakar
chr3	99656296	99656950	hsCRE.939	prabhakar
chr3	107989982	107990475	hsCRE.940	prabhakar
chr3	108006011	108006343	hsCRE.941	reilly
chr3	108006011	108006343	hsCRE.941	prabhakar
chr3	110941003	110941174	hsCRE.942	prabhakar
chr3	114527995	114528327	hsCRE.943	prabhakar
chr3	114554027	114554520	hsCRE.944	prabhakar
chr3	116186408	116186740	hsCRE.945	prabhakar
chr3	116409672	116409843	hsCRE.946	prabhakar
chr3	116887802	116888134	hsCRE.947	prabhakar
chr3	117758384	117758877	hsCRE.948	prabhakar
chr3	117758384	117758877	hsCRE.948	vermunt14
chr3	118821496	118821989	hsCRE.949	prabhakar
chr3	120265359	120265530	hsCRE.950	reilly
chr3	120265359	120265530	hsCRE.950	prabhakar
chr3	127009295	127010271	hsCRE.1996	reilly
chr3	127020443	127021097	hsCRE.1997	reilly
chr3	127753731	127754385	hsCRE.1998	reilly
chr3	128273873	128274366	hsCRE.1999	reilly
chr3	129745255	129745909	hsCRE.2000	reilly
chr3	131317239	131318537	hsCRE.2001	vermunt14
chr3	135346803	135351321	hsCRE.2002	vermunt14
chr3	135811240	135812377	hsCRE.2003	reilly
chr3	137301378	137301549	hsCRE.951	prabhakar
chr3	137864303	137864796	hsCRE.952	prabhakar
chr3	138975344	138975515	hsCRE.953	reilly
chr3	138975344	138975515	hsCRE.953	pollard2
chr3	139774686	139775018	hsCRE.954	vermunt16
chr3	139774686	139775018	hsCRE.954	reilly
chr3	139774686	139775018	hsCRE.954	prabhakar
chr3	140052783	140053598	hsCRE.2004	reilly
chr3	140384285	140384456	hsCRE.955	prabhakar
chr3	140751679	140751850	hsCRE.956	prabhakar
chr3	143746471	143746642	hsCRE.957	prabhakar
chr3	146953922	146954254	hsCRE.958	prabhakar
chr3	148267465	148271339	hsCRE.2005	vermunt16
chr3	154246610	154248713	hsCRE.2006	reilly
chr3	157894005	157894337	hsCRE.959	prabhakar
chr3	157919886	157920057	hsCRE.960	pollard2
chr3	159294416	159294748	hsCRE.961	prabhakar
chr3	160180704	160181036	hsCRE.962	vermunt14
chr3	160180704	160181036	hsCRE.962	prabhakar
chr3	161873980	161874312	hsCRE.963	prabhakar
chr3	161873980	161874312	hsCRE.963	pollard2
chr3	162737929	162738100	hsCRE.964	pollard2
chr3	166465019	166465351	hsCRE.965	prabhakar
chr3	169465385	169465878	hsCRE.966	prabhakar
chr3	171101992	171102163	hsCRE.967	pollard2
chr3	173406636	173406807	hsCRE.968	prabhakar
chr3	173962678	173963171	hsCRE.969	prabhakar
chr3	174314286	174314457	hsCRE.970	pollard2
chr3	174676045	174676216	hsCRE.971	prabhakar
chr3	174720724	174721056	hsCRE.972	prabhakar
chr3	174911813	174912145	hsCRE.973	prabhakar
chr3	174911813	174912145	hsCRE.973	pollard2
chr3	174958716	174959048	hsCRE.974	prabhakar
chr3	175482313	175482484	hsCRE.975	pollard2
chr3	175954132	175954464	hsCRE.976	prabhakar
chr3	177619267	177620082	hsCRE.2007	reilly
chr3	178669167	178669338	hsCRE.977	pollard2
chr3	181234491	181234823	hsCRE.978	prabhakar
chr3	181487512	181488488	hsCRE.2008	reilly
chr3	182518654	182518825	hsCRE.979	pollard2
chr3	183571985	183572156	hsCRE.980	pollard2
chr3	184351495	184351827	hsCRE.981	reilly
chr3	184351495	184351827	hsCRE.981	prabhakar
chr3	185983201	185984338	hsCRE.2009	reilly
chr3	185984650	185984821	hsCRE.2010	reilly
chr3	186239266	186239598	hsCRE.982	reilly
chr3	186239266	186239598	hsCRE.982	prabhakar
chr3	187572294	187572465	hsCRE.983	pollard2
chr3	187910279	187910611	hsCRE.984	prabhakar
chr3	189200186	189200518	hsCRE.985	prabhakar
chr3	190545216	190545548	hsCRE.986	prabhakar
chr3	193298509	193298680	hsCRE.987	prabhakar
chr3	193702080	193702251	hsCRE.988	reilly
chr3	193702080	193702251	hsCRE.988	pollard2
chr3	194462094	194462265	hsCRE.989	pollard2
chr3	195914468	195915766	hsCRE.2011	reilly
chr4	1611913	1612406	hsCRE.990	pollard1
chr4	1611913	1612406	hsCRE.990	prabhakar
chr4	3645270	3646729	hsCRE.2012	reilly
chr4	3647041	3649627	hsCRE.2013	reilly
chr4	3787959	3788130	hsCRE.2014	reilly
chr4	3788281	3788613	hsCRE.2015	reilly
chr4	3853522	3854176	hsCRE.2016	reilly
chr4	4735766	4736581	hsCRE.2017	reilly
chr4	5747771	5748425	hsCRE.2018	reilly
chr4	6944073	6945049	hsCRE.2019	reilly
chr4	7255304	7256119	hsCRE.2020	reilly
chr4	7376824	7378122	hsCRE.2021	reilly
chr4	7587996	7588650	hsCRE.2022	reilly
chr4	11117530	11117701	hsCRE.991	prabhakar
chr4	11603750	11604404	hsCRE.2023	reilly
chr4	11869319	11869490	hsCRE.992	pollard1
chr4	11869319	11869490	hsCRE.992	pollard2
chr4	11966106	11966438	hsCRE.993	prabhakar
chr4	13783982	13784314	hsCRE.994	reilly
chr4	13783982	13784314	hsCRE.994	prabhakar
chr4	14618080	14618251	hsCRE.995	prabhakar
chr4	14670440	14671738	hsCRE.2024	vermunt14
chr4	16838138	16838792	hsCRE.2025	reilly
chr4	17058380	17060000	hsCRE.2026	reilly
chr4	17069133	17069304	hsCRE.996	prabhakar
chr4	18882325	18882979	hsCRE.2027	reilly
chr4	20338454	20338625	hsCRE.997	pollard2
chr4	23014172	23014343	hsCRE.998	prabhakar
chr4	23039108	23039279	hsCRE.999	pollard2
chr4	23874041	23874534	hsCRE.1000	prabhakar
chr4	23874041	23874534	hsCRE.1000	pollard2
chr4	23874041	23874534	hsCRE.1000	pollard1
chr4	24303357	24303850	hsCRE.1001	pollard2
chr4	24993658	24994473	hsCRE.2028	reilly
chr4	25131557	25132050	hsCRE.2029	reilly
chr4	25821610	25821942	hsCRE.1002	prabhakar
chr4	26206595	26206766	hsCRE.1003	reilly
chr4	26206595	26206766	hsCRE.1003	pollard1
chr4	27710008	27710823	hsCRE.2030	reilly
chr4	28978300	28978471	hsCRE.1004	pollard2
chr4	30640360	30640692	hsCRE.1005	prabhakar
chr4	30651290	30651944	hsCRE.1006	prabhakar
chr4	30651290	30651944	hsCRE.1006	pollard2
chr4	31261701	31262194	hsCRE.1007	prabhakar
chr4	35517868	35518039	hsCRE.1008	pollard2
chr4	35806121	35806292	hsCRE.1009	prabhakar
chr4	35824367	35824699	hsCRE.1010	prabhakar
chr4	36016703	36016874	hsCRE.1011	prabhakar
chr4	38887757	38892114	hsCRE.2031	vermunt16
chr4	52597492	52597663	hsCRE.1012	pollard2
chr4	52637214	52638512	hsCRE.2032	reilly
chr4	52638663	52639800	hsCRE.2033	reilly
chr4	52639951	52642054	hsCRE.2034	reilly
chr4	52637214	52638512	hsCRE.2032	vermunt14
chr4	52872950	52874892	hsCRE.2035	reilly
chr4	52968513	52969328	hsCRE.2036	reilly
chr4	56104973	56107720	hsCRE.2037	reilly
chr4	57278990	57279322	hsCRE.1013	prabhakar
chr4	57355340	57355672	hsCRE.1014	pollard1
chr4	57363127	57363620	hsCRE.1015	prabhakar
chr4	57497563	57498056	hsCRE.1016	pollard2
chr4	57635877	57636048	hsCRE.1017	pollard2
chr4	57689598	57690252	hsCRE.1018	prabhakar
chr4	57689598	57690252	hsCRE.1018	vermunt14
chr4	57737664	57737835	hsCRE.1019	prabhakar
chr4	58253480	58253973	hsCRE.1020	prabhakar
chr4	58288291	58288784	hsCRE.1021	pollard2
chr4	60195551	60195722	hsCRE.1022	pollard1
chr4	61812356	61812527	hsCRE.1023	pollard1
chr4	61820192	61820363	hsCRE.1024	pollard2
chr4	62672008	62672179	hsCRE.1025	prabhakar
chr4	62847547	62847718	hsCRE.1026	pollard2
chr4	64225631	64225802	hsCRE.1027	prabhakar
chr4	65611690	65611861	hsCRE.1028	prabhakar
chr4	66950019	66950512	hsCRE.1029	prabhakar
chr4	67047496	67047989	hsCRE.1030	prabhakar
chr4	67342825	67343640	hsCRE.2038	reilly
chr4	74505127	74505459	hsCRE.2039	reilly
chr4	74505610	74506264	hsCRE.2040	reilly
chr4	78952133	78952787	hsCRE.2041	reilly
chr4	78992490	78992822	hsCRE.1031	prabhakar
chr4	79984767	79984938	hsCRE.1032	pollard2
chr4	80198998	80199169	hsCRE.1033	reilly
chr4	80198998	80199169	hsCRE.1033	pollard2
chr4	80541232	80541403	hsCRE.1034	prabhakar
chr4	83794101	83794594	hsCRE.1035	prabhakar
chr4	84001686	84002018	hsCRE.1036	pollard2
chr4	84001686	84002018	hsCRE.1036	prabhakar
chr4	84474198	84474369	hsCRE.1037	prabhakar
chr4	85741672	85742648	hsCRE.2042	reilly
chr4	90668211	90668382	hsCRE.1038	pollard2
chr4	92222572	92222743	hsCRE.1039	prabhakar
chr4	92950191	92950362	hsCRE.1040	prabhakar
chr4	93185336	93185507	hsCRE.1041	prabhakar
chr4	93675874	93676045	hsCRE.1042	prabhakar
chr4	96755633	96755965	hsCRE.1043	prabhakar
chr4	97197844	97198176	hsCRE.1044	prabhakar
chr4	97197844	97198176	hsCRE.1044	pollard2
chr4	97197844	97198176	hsCRE.1044	pollard1
chr4	98721220	98721552	hsCRE.1045	prabhakar
chr4	100147690	100147861	hsCRE.1046	pollard2
chr4	101191812	101191983	hsCRE.1047	reilly
chr4	101191812	101191983	hsCRE.1047	pollard2
chr4	105046254	105046586	hsCRE.1048	prabhakar
chr4	105046254	105046586	hsCRE.1048	pollard1
chr4	106434670	106434841	hsCRE.1049	pollard2
chr4	108364634	108366254	hsCRE.2043	reilly
chr4	108849288	108849459	hsCRE.1050	pollard2
chr4	110411287	110412102	hsCRE.2044	reilly
chr4	112513672	112513843	hsCRE.1051	reilly
chr4	112513672	112513843	hsCRE.1051	pollard1
chr4	113637758	113639056	hsCRE.2045	reilly
chr4	113847458	113847629	hsCRE.1052	prabhakar
chr4	114945896	114946067	hsCRE.1053	pollard2
chr4	115607457	115607628	hsCRE.1054	reilly
chr4	115607457	115607628	hsCRE.1054	prabhakar
chr4	118239800	118239971	hsCRE.1055	pollard2
chr4	123351675	123352168	hsCRE.2046	reilly
chr4	123352319	123352490	hsCRE.2047	reilly
chr4	123396749	123396920	hsCRE.1056	reilly
chr4	123396749	123396920	hsCRE.1056	pollard2
chr4	128553594	128553765	hsCRE.1057	reilly
chr4	128553594	128553765	hsCRE.1057	pollard2
chr4	128653185	128654805	hsCRE.2048	reilly
chr4	129281528	129281860	hsCRE.1058	prabhakar
chr4	129281528	129281860	hsCRE.1058	pollard2
chr4	129362868	129363361	hsCRE.1059	reilly
chr4	129362868	129363361	hsCRE.1059	prabhakar
chr4	129421154	129421486	hsCRE.1060	prabhakar
chr4	133518001	133518494	hsCRE.1061	prabhakar
chr4	133968796	133970094	hsCRE.2049	reilly
chr4	134099550	134099721	hsCRE.1062	prabhakar
chr4	136318086	136318579	hsCRE.1063	prabhakar
chr4	137161334	137161505	hsCRE.1064	prabhakar
chr4	137857689	137857860	hsCRE.1065	pollard1
chr4	137863951	137864283	hsCRE.1066	pollard2
chr4	137863951	137864283	hsCRE.1066	pollard1
chr4	140113632	140114286	hsCRE.2050	reilly
chr4	145481925	145482096	hsCRE.1067	reilly
chr4	145481925	145482096	hsCRE.1067	pollard2
chr4	148748524	148748856	hsCRE.1068	prabhakar
chr4	151986757	151986928	hsCRE.1069	prabhakar
chr4	152197189	152197521	hsCRE.1070	reilly
chr4	152197189	152197521	hsCRE.1070	prabhakar
chr4	153928069	153930977	hsCRE.2051	reilly
chr4	154827930	154828101	hsCRE.1071	pollard1
chr4	156735588	156735920	hsCRE.1072	prabhakar
chr4	157381392	157382046	hsCRE.2052	vermunt14
chr4	157382197	157383173	hsCRE.2053	vermunt14
chr4	159109621	159110275	hsCRE.2054	reilly
chr4	160070937	160071108	hsCRE.1073	prabhakar
chr4	163527409	163527580	hsCRE.1074	pollard2
chr4	163968392	163969529	hsCRE.2055	reilly
chr4	164131179	164131350	hsCRE.1075	prabhakar
chr4	165683811	165683982	hsCRE.1076	pollard2
chr4	166043550	166043721	hsCRE.1077	prabhakar
chr4	166174500	166174671	hsCRE.1078	pollard2
chr4	168743638	168743970	hsCRE.1079	prabhakar
chr4	169934842	169935657	hsCRE.2056	reilly
chr4	170284180	170284673	hsCRE.1080	prabhakar
chr4	170503967	170504460	hsCRE.1081	prabhakar
chr4	171110778	171110949	hsCRE.1082	pollard2
chr4	172657336	172657507	hsCRE.1083	prabhakar
chr4	172721286	172722262	hsCRE.2057	reilly
chr4	173498931	173499263	hsCRE.1084	prabhakar
chr4	173735629	173735800	hsCRE.1085	prabhakar
chr4	174170442	174170613	hsCRE.1086	prabhakar
chr4	176483992	176484807	hsCRE.2058	reilly
chr4	177351739	177352232	hsCRE.1087	vermunt16
chr4	177351739	177352232	hsCRE.1087	reilly
chr4	177351739	177352232	hsCRE.1087	prabhakar
chr4	177351739	177352232	hsCRE.1087	pollard2
chr4	178488849	178489020	hsCRE.1088	pollard1
chr4	179748966	179749298	hsCRE.1089	pollard1
chr4	180304097	180304590	hsCRE.1090	prabhakar
chr4	180304097	180304590	hsCRE.1090	pollard1
chr4	180666839	180667010	hsCRE.1091	pollard2
chr4	181332068	181332400	hsCRE.1092	pollard2
chr4	181332068	181332400	hsCRE.1092	pollard1
chr4	181350753	181350924	hsCRE.1093	pollard1
chr4	181660256	181660749	hsCRE.1094	pollard2
chr4	181660256	181660749	hsCRE.1094	pollard1
chr4	181661672	181661843	hsCRE.1095	prabhakar
chr4	181688542	181688713	hsCRE.1096	pollard1
chr4	181748671	181748842	hsCRE.1097	pollard2
chr4	181799445	181799616	hsCRE.1098	prabhakar
chr4	181807900	181808071	hsCRE.1099	prabhakar
chr4	182383651	182385593	hsCRE.2059	reilly
chr4	184039151	184041093	hsCRE.2060	reilly
chr4	185015848	185017146	hsCRE.2061	reilly
chr4	186612758	186613734	hsCRE.2062	reilly
chr4	186820032	186820686	hsCRE.2063	reilly
chr4	187465251	187465422	hsCRE.1100	prabhakar
chr4	188450741	188450912	hsCRE.1101	prabhakar
chr5	3193887	3195185	hsCRE.2064	reilly
chr5	3778127	3778298	hsCRE.1102	prabhakar
chr5	3778127	3778298	hsCRE.1102	pollard2
chr5	3778127	3778298	hsCRE.1102	pollard1
chr5	3876105	3876437	hsCRE.1103	prabhakar
chr5	4489990	4490322	hsCRE.1104	prabhakar
chr5	4576655	4577470	hsCRE.2065	reilly
chr5	9541083	9541254	hsCRE.1105	reilly
chr5	9541083	9541254	hsCRE.1105	pollard2
chr5	9693894	9694065	hsCRE.1106	prabhakar
chr5	9917643	9917975	hsCRE.1107	prabhakar
chr5	11288618	11288789	hsCRE.2066	reilly
chr5	11288940	11289433	hsCRE.2067	reilly
chr5	12314945	12316082	hsCRE.2068	reilly
chr5	19044292	19045590	hsCRE.2069	reilly
chr5	23583806	23583977	hsCRE.1108	pollard2
chr5	25447905	25449203	hsCRE.2070	reilly
chr5	27124334	27124505	hsCRE.1109	pollard2
chr5	28312462	28312794	hsCRE.1110	prabhakar
chr5	30856037	30856208	hsCRE.1111	prabhakar
chr5	31415230	31415562	hsCRE.1112	prabhakar
chr5	37906403	37906896	hsCRE.1113	prabhakar
chr5	38641021	38641353	hsCRE.1114	reilly
chr5	38641021	38641353	hsCRE.1114	prabhakar
chr5	39527156	39527327	hsCRE.1115	prabhakar
chr5	44035804	44035975	hsCRE.1116	prabhakar
chr5	51107030	51107362	hsCRE.1117	prabhakar
chr5	51765768	51766100	hsCRE.1118	prabhakar
chr5	53360313	53360645	hsCRE.1119	prabhakar
chr5	54197221	54197553	hsCRE.1120	prabhakar
chr5	56676138	56676631	hsCRE.1121	prabhakar
chr5	60453157	60453489	hsCRE.1122	prabhakar
chr5	61318851	61320471	hsCRE.2071	reilly
chr5	63962133	63967134	hsCRE.1123	reilly
chr5	63962133	63967134	hsCRE.1123	haygood
chr5	64584764	64587833	hsCRE.2072	vermunt14
chr5	65692639	65693132	hsCRE.2073	vermunt14
chr5	65693283	65693776	hsCRE.2074	vermunt14
chr5	66409847	66410823	hsCRE.2075	reilly
chr5	68137791	68137962	hsCRE.1124	pollard1
chr5	71693760	71694736	hsCRE.2076	reilly
chr5	77595266	77595920	hsCRE.1125	prabhakar
chr5	77595266	77595920	hsCRE.1125	pollard1
chr5	77653065	77653236	hsCRE.1126	prabhakar
chr5	80069495	80069666	hsCRE.1127	reilly
chr5	80069495	80069666	hsCRE.1127	pollard1
chr5	82030866	82032647	hsCRE.2077	reilly
chr5	84663473	84663966	hsCRE.1128	prabhakar
chr5	84949385	84949717	hsCRE.1129	prabhakar
chr5	90130962	90131455	hsCRE.2078	reilly
chr5	90341895	90342388	hsCRE.1130	prabhakar
chr5	90597804	90599263	hsCRE.2079	reilly
[truncated: 759 more rows]
