# Supplementary material for: Differentially Active and Conserved Neural Enhancers Define Two Forms of Adaptive Noncoding Evolution in Humans
Source: Genome Biol Evol. 2022 Jul 22;14(8):evac108. doi: 10.1093/gbe/evac108 (PMC9348619; doi:10.1093/gbe/evac108)
Supplement: evac108_Supplementary_Data [file evac108_supplementary_data.zip › STable1.xlsx]

## Sheet: FC btwn Species
TF motifs with most different frequencies between Hs and Pt across all CREs					Frequency difference btwn species is sig. greater in Sel CREs than All CRES					Frequency difference btwn species is sig. greater in hsDE CREs than All CRES					Frequency difference btwn species is sig. greater in ptDE CREs than All CRES
TF	hs.sum	pt.sum	all.FC (hs/pt)		TF	all.FC	sel.FC	diff		TF	all.FC	hsDE.FC	diff		TF	all.FC	ptDE.FC	diff
Msx3	263	195	1.34872		CEBPB	1.09434	1.5	0.40566		CUX2	1.17284	1.75	0.57716		MYBL1	1.05556	2	0.944444
MSX2	263	201	1.30846		CEBPD	1.09615	1.6	0.503846		DBP	0.991667	1.5	0.508333		Dlx2	1.11024	1.57143	0.461192
CUX2	95	81	1.17284		CEBPE	1.1215	1.6	0.478505		ZBTB33	1.10345	1.6	0.496552		Creb3l2	1.12245	1.44444	0.321995
CEBPG	114	99	1.15152		CEBPG	1.15152	1.64706	0.495544		BHLHE41	1.03333	1.41176	0.378431		MAX	1.02618	1.33333	0.307155
FOXO3	254	222	1.14414		CREB3	1.1358	1.5	0.364198		HLF	0.976	1.33333	0.357333		ERF	1.03175	1.33333	0.301587
EN1	260	228	1.14035		E2F4	1.00364	1.29167	0.28803		JUN	1.02941	1.35	0.320588		CREB3L1	0.980892	1.27778	0.296886
Pax2	91	80	1.1375		Gmeb1	0.857143	3	2.14286		TEF	1.03093	1.33333	0.302405		Rhox11	1.0628	1.33333	0.270531
CREB3	92	81	1.1358		GMEB2	0.974359	1.5	0.525641		CREB1	1	1.28571	0.285714		MITF	1.01672	1.25926	0.242537
Hes1	169	149	1.13423		PAX5	1.0793	1.36842	0.289126		EN1	1.14035	1.41667	0.276316		TFEB	1.05469	1.29412	0.23943
LIN54	432	383	1.12794		SPDEF	0.990909	1.31579	0.32488		FOSB::JUNB	1.0228	1.29412	0.271316		MAX::MYC	0.97619	1.21429	0.238095
Creb3l2	110	98	1.12245		TFDP1	1.05319	1.38889	0.335697		FOSL2::JUND	1.00647	1.26667	0.260194		MAF::NFE2	1.0367	0.774194	-0.262504
CEBPE	120	107	1.1215		ZBTB33	1.10345	1.83333	0.729885		BACH2	1.01581	1.26667	0.250856		Msx3	1.34872	1.07692	-0.271795
MLX	133	119	1.11765		E2F3	0.944444	0.571429	-0.373016		FOSL2::JUN	1.00707	1.25	0.242933		JUNB(var.2)	1	0.714286	-0.285714
SRY	327	294	1.11224							BATF3	1.04348	1.27273	0.229249		CEBPB	1.09434	0.8	-0.29434
HIF1A	150	135	1.11111							ZNF282	0.991643	0.789474	-0.20217		CEBPD	1.09615	0.8	-0.296154
Dlx2	282	254	1.11024							IRF4	0.967593	0.764706	-0.202887		MSX2	1.30846	1	-0.308458
ZBTB33	96	87	1.10345							CREB3L1	0.980892	0.777778	-0.203114		CENPB	1.04225	0.7	-0.342254
LBX1	109	233	0.467811							Six3	1.06061	0.857143	-0.203463		Gmeb1	0.857143	0.5	-0.357143
PDX1	191	228	0.837719							Hnf4a	0.992908	0.782609	-0.210299		HOXD12	0.982609	0.6	-0.382609
Gmeb1	30	35	0.857143							ZNF410	1.05714	0.846154	-0.210989		HOXD11	1	0.6	-0.4
ZNF740	953	1090	0.874312							ZBED1	1.05556	0.8	-0.255556		Crem	1.0625	0.4	-0.6625
										TP73	1.02869	0.772727	-0.255961		GMEB2	0.974359	0	-0.974359
										FEV	1.05	0.777778	-0.272222
										ETV4	1.02439	0.75	-0.27439
										SPDEF	0.990909	0.714286	-0.276623
										FLI1	1.01818	0.7	-0.318182
										ETV1	1.08	0.75	-0.33
										ETV5	1.07407	0.666667	-0.407407
										Tcfl5	1.02174	0.571429	-0.450311
